# Supplementary material for: Roles of Species-Specific Legumains in Pathogenicity of the Pinewood Nematode Bursaphelenchus xylophilus
Source: Int J Mol Sci. 2022 Sep 9;23(18):10437. doi: 10.3390/ijms231810437 (PMC9499627; doi:10.3390/ijms231810437)
Supplement: Supplementary file 1 [file ijms-23-10437-s001.zip]

Archive with 20 entries (20 files):
- ijms-1817838-supplementary.pdf
- supplementary Figure S1.tif
- supplementary Figure S2.tif
- supplementary Figure S3.tiff
- supplementary Figure S4.tiff
- supplementary Figure S5.tif
- supplementary Figure S6.tif
- supplementary Figure S7.tiff
- Table S1.xlsx
- Table S10.xlsx
- Table S11.xlsx
- Table S12.xlsx
- Table S2.xlsx
- Table S3.xlsx
- Table S4.xlsx
- Table S5.xlsx
- Table S6.xlsx
- Table S7.xlsx
- Table S8.xlsx
- Table S9.xlsx
