# Supplementary material for: Roles of Species-Specific Legumains in Pathogenicity of the Pinewood Nematode Bursaphelenchus xylophilus
Source: Int J Mol Sci. 2022 Sep 9;23(18):10437. doi: 10.3390/ijms231810437 (PMC9499627; doi:10.3390/ijms231810437)
Supplement: Supplementary file 1 [file ijms-23-10437-s001.zip › Table S1.xlsx]

## Sheet: Table S1
Table S1. General features of Bursaphelenchus xylophilus and B. mucronatus genomes
Features	BxCN	BxCA	BmCN	BxJPa
Total size of assembled sequence (Mb)	79.2	75.9	69.9	74.6
Number of scaffolds / chromosomes	170	180	556	1231
Scaffold N50 (kb)	3313	4078	349	1158
Maximum length of scaffold (kb)	9765	9102	2324	3612
G+C content (%)	40.3	40.4	39.2	40.4
Completeness (%)b	98/99	97/99	98/99	97/98
Repeat families in genome (%)	22.1	23.1	19.4	22.46
Number of protein-coding gene models	17692	17941	16661	18074
Percentage of coding genes (%)	48.4	53.4	53.1	38.1
Gene density (genes per Mb)	223.3	236.4	238.5	242.3
Average protein length (amino acids)	378	375	387	345
Exons per gene	5.09	5.19	5.37	4.5
Mean exon length (bp)	223	217	216	230
Median exon length (bp)	180	175	176	184
Mean intron length (bp)	263	299	259	153
Median intron size (bp)	75	76	74	69
Exon G+C content (%)	46.7	46.54	44.93	46.72
a. A published genome of B. xylophilus strain Ka4Cl (Kikuchi T., et al. 2011. PLoS Pathog., 7: e1002219.
b. Completeness assessed by CEGMA (complete/partial)
BxCN, genome from B. xylophilus 'R' form strain; BxCA, genome from B. xylophilus 'M' form strain; BmCN, genome form B. mucronatus.
