# Supplementary material for: Roles of Species-Specific Legumains in Pathogenicity of the Pinewood Nematode Bursaphelenchus xylophilus
Source: Int J Mol Sci. 2022 Sep 9;23(18):10437. doi: 10.3390/ijms231810437 (PMC9499627; doi:10.3390/ijms231810437)
Supplement: Supplementary file 1 [file ijms-23-10437-s001.zip › Table S10.xlsx]

## Sheet: Table S10
Table S10. Enriched GO terms of the additional 1333 DEGs shared in Arabidopsis transcriptomes of the transgenic lines with two B. xylophilus-specific legumains
		Whole Genome	Differentially expressed genes (two shared)
	GO Term	Gene Number	Gene Number	Expected	Over/under	Fold Enrichment	P-value
Biological process	Jasmonic acid biosynthetic process (GO:0009695)	26	10	1.25	+	8.01	0.00931
	Regulation of jasmonic acid mediated signaling pathway (GO:2000022)	40	14	1.92	+	7.29	0.000269
	Jasmonic acid metabolic process (GO:0009694)	48	13	2.3	+	5.64	0.00862
	Cellular response to jasmonic acid stimulus (GO:0071395)	72	16	3.46	+	4.63	0.00612
	Jasmonic acid mediated signaling pathway (GO:0009867)	68	15	3.26	+	4.6	0.0136
	Response to jasmonic acid (GO:0009753)	222	47	10.66	+	4.41	6.58e-12
	Cellular response to acid chemical (GO:0071229)	483	73	23.19	+	3.15	1.63e-12
	Response to acid chemical (GO:0001101)	1232	174	59.14	+	2.94	2.51e-30
	Response to oxygen-containing compound (GO:1901700)	1637	215	78.58	+	2.74	2.86e-34
	Cellular response to oxygen-containing compound (GO:1901701)	658	83	31.59	+	2.63	2.13e-10
	Regulation of response to stimulus (GO:0048583)	696	87	33.41	+	2.6	6.9e-11
	Response to organic substance (GO:0010033)	1927	226	92.5	+	2.44	2.08e-29
	Response to endogenous stimulus (GO:0009719)	1615	189	77.53	+	2.44	1.15e-23
	Response to hormone (GO:0009725)	1597	186	76.66	+	2.43	4.47e-23
	Regulation of signal transduction (GO:0009966)	298	34	14.31	+	2.38	0.0389
	Cellular response to endogenous stimulus (GO:0071495)	918	104	44.07	+	2.36	6.1e-11
	Cellular response to hormone stimulus (GO:0032870)	899	101	43.16	+	2.34	3.36e-10
	Regulation of signaling (GO:0023051)	303	34	14.55	+	2.34	0.0491
	Hormone-mediated signaling pathway (GO:0009755)	803	88	38.55	+	2.28	4.27e-08
	Cellular response to organic substance (GO:0071310)	1016	110	48.77	+	2.26	1.77e-10
	Signal transduction (GO:0007165)	1613	174	77.43	+	2.25	3.85e-18
	Signaling (GO:0023052)	1647	174	79.06	+	2.2	2.91e-17
	Cellular response to chemical stimulus (GO:0070887)	1213	126	58.23	+	2.16	3.69e-11
	Cell communication (GO:0007154)	1891	195	90.78	+	2.15	1.39e-18
	Response to chemical (GO:0042221)	2810	280	134.89	+	2.08	1.62e-26
	Cellular response to stimulus (GO:0051716)	2593	239	124.47	+	1.92	9.9e-18
	Response to stimulus (GO:0050896)	5916	522	283.99	+	1.84	2.01e-43
	Regulation of cellular process (GO:0050794)	4514	335	216.69	+	1.55	2.01e-12
	Regulation of biological process (GO:0050789)	5190	378	249.14	+	1.52	1.73e-13
	Biological regulation (GO:0065007)	5891	422	282.79	+	1.49	1.26e-14
	Salicylic acid mediated signaling pathway (GO:0009863)	40	11	1.92	+	5.73	0.0436
	Cellular response to salicylic acid stimulus (GO:0071446)	49	13	2.35	+	5.53	0.0105
	Cellular response to antibiotic (GO:0071236)	63	14	3.02	+	4.63	0.0261
	Cellular response to drug (GO:0035690)	86	17	4.13	+	4.12	0.0119
	Response to salicylic acid (GO:0009751)	211	39	10.13	+	3.85	5.89e-08
	Response to drug (GO:0042493)	569	97	27.31	+	3.55	1.05e-20
	Response to antibiotic (GO:0046677)	302	50	14.5	+	3.45	3.48e-09
	Cellular response to organic cyclic compound (GO:0071407)	152	24	7.3	+	3.29	0.00502
	Response to organic cyclic compound (GO:0014070)	355	53	17.04	+	3.11	2.52e-08
	Abscisic acid-activated signaling pathway (GO:0009738)	231	36	11.09	+	3.25	1.99e-05
	Cellular response to abscisic acid stimulus (GO:0071215)	258	39	12.39	+	3.15	1.02e-05
	Cellular response to alcohol (GO:0097306)	258	39	12.39	+	3.15	1.02e-05
	Response to abscisic acid (GO:0009737)	596	85	28.61	+	2.97	1.37e-13
	Response to alcohol (GO:0097305)	600	85	28.8	+	2.95	1.96e-13
	Cellular response to lipid (GO:0071396)	409	53	19.63	+	2.7	3.47e-06
	Response to lipid (GO:0033993)	805	103	38.64	+	2.67	7.37e-14
	Response to chitin (GO:0010200)	137	41	6.58	+	6.23	1.63e-14
	Response to organonitrogen compound (GO:0010243)	244	50	11.71	+	4.27	2.61e-12
	Response to nitrogen compound (GO:1901698)	298	53	14.31	+	3.7	5.95e-11
	Response to water (GO:0009415)	358	52	17.19	+	3.03	9.75e-08
	Response to inorganic substance (GO:0010035)	927	91	44.5	+	2.04	4.1e-06
	Response to abiotic stimulus (GO:0009628)	1969	188	94.52	+	1.99	1.59e-14
	Response to water deprivation (GO:0009414)	350	52	16.8	+	3.09	4.65e-08
	Response to wounding (GO:0009611)	209	63	10.03	+	6.28	1.41e-23
	Negative regulation of defense response (GO:0031348)	59	15	2.83	+	5.3	0.00301
	Regulation of defense response (GO:0031347)	255	50	12.24	+	4.08	1.19e-11
	Regulation of response to stress (GO:0080134)	371	60	17.81	+	3.37	4.87e-11
	Negative regulation of response to stimulus (GO:0048585)	211	29	10.13	+	2.86	0.00559
	Defense response (GO:0006952)	1413	163	67.83	+	2.4	1.82e-19
	Regulation of response to biotic stimulus (GO:0002831)	180	35	8.64	+	4.05	1.86e-07
	Response to biotic stimulus (GO:0009607)	1305	145	62.65	+	2.31	1.41e-15
	Regulation of response to external stimulus (GO:0032101)	185	35	8.88	+	3.94	3.58e-07
	Response to external stimulus (GO:0009605)	1716	177	82.37	+	2.15	1.45e-16
	Regulation of immune system process (GO:0002682)	138	24	6.62	+	3.62	0.00109
	Immune system process (GO:0002376)	389	56	18.67	+	3	2.35e-08
	Regulation of immune response (GO:0050776)	126	20	6.05	+	3.31	0.0331
	Immune response (GO:0006955)	326	40	15.65	+	2.56	0.00114
	Response to gibberellin (GO:0009739)	154	25	7.39	+	3.38	0.00196
	Response to bacterium (GO:0009617)	480	67	23.04	+	2.91	7.46e-10
	Regulation of multi-organism process (GO:0043900)	274	38	13.15	+	2.89	0.000125
	Response to osmotic stress (GO:0006970)	556	75	26.69	+	2.81	1.32e-10
	Response to ethylene (GO:0009723)	292	39	14.02	+	2.78	0.000205
	Response to salt stress (GO:0009651)	480	61	23.04	+	2.65	3.01e-07
	Response to cold (GO:0009409)	421	53	20.21	+	2.62	6.87e-06
	Innate immune response (GO:0045087)	322	40	15.46	+	2.59	0.000892
	Defense response to bacterium (GO:0042742)	397	49	19.06	+	2.57	4.68e-05
	Intracellular signal transduction (GO:0035556)	609	68	29.23	+	2.33	5.34e-06
	Response to external biotic stimulus (GO:0043207)	1292	142	62.02	+	2.29	1.03e-14
	Response to other organism (GO:0051707)	1292	142	62.02	+	2.29	1.03e-14
	Protein phosphorylation (GO:0006468)	970	106	46.56	+	2.28	2.89e-10
	Defense response to other organism (GO:0098542)	1036	109	49.73	+	2.19	1.55e-09
	Response to temperature stimulus (GO:0009266)	612	64	29.38	+	2.18	0.000176
	Response to oxidative stress (GO:0006979)	448	46	21.51	+	2.14	0.0164
	Response to stress (GO:0006950)	3397	340	163.07	+	2.08	2.93e-34
	Response to fungus (GO:0009620)	583	58	27.99	+	2.07	0.00331
	Phosphorylation (GO:0016310)	1347	121	64.66	+	1.87	9.24e-07
	Multi-organism process (GO:0051704)	1803	157	86.55	+	1.81	1.48e-08
	Phosphorus metabolic process (GO:0006793)	1970	157	94.57	+	1.66	6.64e-06
	Phosphate-containing compound metabolic process (GO:0006796)	1927	153	92.5	+	1.65	1.27e-05
	Protein modification process (GO:0036211)	2398	187	115.11	+	1.62	8.1e-07
	Cellular protein modification process (GO:0006464)	2398	187	115.11	+	1.62	8.1e-07
	Regulation of RNA biosynthetic process (GO:2001141)	2002	147	96.1	+	1.53	0.00262
	Regulation of nucleic acid-templated transcription (GO:1903506)	2000	146	96.01	+	1.52	0.00348
	Regulation of transcription, DNA-templated (GO:0006355)	1999	145	95.96	+	1.51	0.0058
	Regulation of RNA metabolic process (GO:0051252)	2079	149	99.8	+	1.49	0.00871
	Regulation of nucleobase-containing compound metabolic process (GO:0019219)	2140	150	102.73	+	1.46	0.0245
	Regulation of cellular biosynthetic process (GO:0031326)	2324	161	111.56	+	1.44	0.0205
	Regulation of biosynthetic process (GO:0009889)	2353	161	112.95	+	1.43	0.0365
	Macromolecule modification (GO:0043412)	2803	190	134.56	+	1.41	0.00811
	Regulation of nitrogen compound metabolic process (GO:0051171)	2610	175	125.29	+	1.4	0.0466
	Regulation of cellular metabolic process (GO:0031323)	2837	190	136.19	+	1.4	0.0176
	Unclassified (UNCLASSIFIED)	5110	212	245.3	-	0.86	0
	Cellular aromatic compound metabolic process (GO:0006725)	2615	70	125.53	-	0.56	0.000137
	Organic cyclic compound metabolic process (GO:1901360)	2710	71	130.09	-	0.55	2.47e-05
	Heterocycle metabolic process (GO:0046483)	2482	61	119.15	-	0.51	7.92e-06
	Cellular nitrogen compound metabolic process (GO:0034641)	3009	70	144.44	-	0.48	6.07e-09
	Macromolecule catabolic process (GO:0009057)	983	20	47.19	-	0.42	0.0403
	Nucleobase-containing compound metabolic process (GO:0006139)	2154	40	103.4	-	0.39	2.72e-09
	Gene expression (GO:0010467)	1630	28	78.25	-	0.36	2.54e-07
	RNA metabolic process (GO:0016070)	1344	21	64.52	-	0.33	1.28e-06
	Nucleic acid metabolic process (GO:0090304)	1762	27	84.58	-	0.32	1.01e-09
	RNA processing (GO:0006396)	817	12	39.22	-	0.31	0.00216
	Translation (GO:0006412)	562	6	26.98	-	0.22	0.00985
	ncRNA processing (GO:0034470)	356	2	17.09	-	0.12	0.048
	RNA modification (GO:0009451)	359	2	17.23	-	0.12	0.032
	ncRNA metabolic process (GO:0034660)	425	2	20.4	-	0.1	0.0026
	Ribonucleoprotein complex biogenesis (GO:0022613)	452	2	21.7	-	0.09	0.000881
Molecular function	Calmodulin binding (GO:0005516)	183	29	8.78	+	3.3	0.000252
	Calcium ion binding (GO:0005509)	246	36	11.81	+	3.05	5.17e-05
	Protein serine/threonine kinase activity (GO:0004674)	879	95	42.2	+	2.25	7.23e-09
	Protein kinase activity (GO:0004672)	1082	107	51.94	+	2.06	3.97e-08
	Phosphotransferase activity, alcohol group as acceptor (GO:0016773)	1231	114	59.09	+	1.93	3.61e-07
	Sequence-specific DNA binding (GO:0043565)	975	88	46.8	+	1.88	0.000141
	Kinase activity (GO:0016301)	1417	124	68.02	+	1.82	1.48e-06
	DNA-binding transcription factor activity (GO:0003700)	1590	139	76.33	+	1.82	1.63e-07
	Transcription regulator activity (GO:0140110)	1713	143	82.23	+	1.74	1.44e-06
	Transferase activity, transferring phosphorus-containing groups (GO:0016772)	1636	130	78.53	+	1.66	0.000128
	Adenyl ribonucleotide binding (GO:0032559)	2037	147	97.78	+	1.5	0.00432
	Adenyl nucleotide binding (GO:0030554)	2044	147	98.12	+	1.5	0.00453
	Ribonucleotide binding (GO:0032553)	2298	159	110.31	+	1.44	0.0143
	Nucleotide binding (GO:0000166)	2576	177	123.66	+	1.43	0.00535
	Nucleoside phosphate binding (GO:1901265)	2576	177	123.66	+	1.43	0.00535
	Purine ribonucleotide binding (GO:0032555)	2272	156	109.07	+	1.43	0.026
	Purine nucleotide binding (GO:0017076)	2280	156	109.45	+	1.43	0.0336
	Small molecule binding (GO:0036094)	2777	190	133.31	+	1.43	0.00286
	Carbohydrate derivative binding (GO:0097367)	2334	159	112.04	+	1.42	0.0328
	Anion binding (GO:0043168)	2798	190	134.32	+	1.41	0.00484
	Catalytic activity, acting on a protein (GO:0140096)	2599	176	124.76	+	1.41	0.0143
	Protein binding (GO:0005515)	4657	311	223.55	+	1.39	3.69e-06
	Transferase activity (GO:0016740)	3990	260	191.54	+	1.36	0.00109
	Ion binding (GO:0043167)	5482	337	263.16	+	1.28	0.00252
	Binding (GO:0005488)	10793	628	518.11	+	1.21	4.08e-06
	Molecular_function (GO:0003674)	22106	1123	1061.18	+	1.06	0.0354
	Unclassified (UNCLASSIFIED)	5475	201	262.82	-	0.76	0
	RNA binding (GO:0003723)	1220	19	58.56	-	0.32	6.14e-06
	Catalytic activity, acting on RNA (GO:0140098)	497	3	23.86	-	0.13	0.000406
	Structural molecule activity (GO:0005198)	434	1	20.83	-	0.05	7.84e-05
Cellular component	Plasma membrane (GO:0005886)	3771	312	181.02	+	1.72	3.06e-18
	Plasmodesma (GO:0009506)	951	76	45.65	+	1.66	0.0329
	Cell-cell junction (GO:0005911)	951	76	45.65	+	1.66	0.0329
	Cell junction (GO:0030054)	951	76	45.65	+	1.66	0.0329
	Symplast (GO:0055044)	952	76	45.7	+	1.66	0.0332
	Cell periphery (GO:0071944)	4345	337	208.58	+	1.62	8.15e-16
	Membrane (GO:0016020)	8062	519	387.01	+	1.34	2.47e-11
	Intrinsic component of membrane (GO:0031224)	5203	334	249.77	+	1.34	1.84e-05
	Integral component of membrane (GO:0016021)	4960	310	238.1	+	1.3	0.0008
	Membrane part (GO:0044425)	5642	349	270.84	+	1.29	0.000307
	Cell part (GO:0044464)	22943	1162	1101.36	+	1.06	0.00438
	Cell (GO:0005623)	22944	1162	1101.41	+	1.06	0.00439
	Unclassified (UNCLASSIFIED)	1827	86	87.7	-	0.98	0
	Mitochondrion (GO:0005739)	4429	144	212.61	-	0.68	9.86e-05
	Intracellular organelle part (GO:0044446)	5446	170	261.43	-	0.65	7e-08
	Organelle part (GO:0044422)	5454	170	261.81	-	0.65	5.67e-08
	Intracellular organelle lumen (GO:0070013)	1264	30	60.68	-	0.49	0.0146
	Membrane-enclosed lumen (GO:0031974)	1264	30	60.68	-	0.49	0.0146
	Organelle lumen (GO:0043233)	1264	30	60.68	-	0.49	0.0146
	Envelope (GO:0031975)	1175	27	56.4	-	0.48	0.014
	Organelle envelope (GO:0031967)	1175	27	56.4	-	0.48	0.014
	Nuclear part (GO:0044428)	1419	32	68.12	-	0.47	0.00106
	Chloroplast part (GO:0044434)	1457	29	69.94	-	0.41	3.17e-05
	Plastid part (GO:0044435)	1475	29	70.81	-	0.41	1.83e-05
	Protein-containing complex (GO:0032991)	3145	61	150.97	-	0.4	1.22e-14
	Intracellular non-membrane-bounded organelle (GO:0043232)	1734	31	83.24	-	0.37	4.49e-08
	Non-membrane-bounded organelle (GO:0043228)	1734	31	83.24	-	0.37	4.49e-08
	Chloroplast stroma (GO:0009570)	778	12	37.35	-	0.32	0.00245
	Plastid stroma (GO:0009532)	789	12	37.88	-	0.32	0.00129
	Catalytic complex (GO:1902494)	1093	16	52.47	-	0.3	4.98e-06
	Ribonucleoprotein complex (GO:1990904)	925	11	44.4	-	0.25	4.11e-06
	Ribosome (GO:0005840)	468	4	22.47	-	0.18	0.00401
	Ribosomal subunit (GO:0044391)	303	1	14.55	-	0.07	0.0139
