# Supplementary material for: Roles of Species-Specific Legumains in Pathogenicity of the Pinewood Nematode Bursaphelenchus xylophilus
Source: Int J Mol Sci. 2022 Sep 9;23(18):10437. doi: 10.3390/ijms231810437 (PMC9499627; doi:10.3390/ijms231810437)
Supplement: Supplementary file 1 [file ijms-23-10437-s001.zip › Table S11.xlsx]

## Sheet: Table S11
Table S11. Detail of DNA library construction and sequence data output
Species	Insert size	Avg read length (bp)	Total reads (M)	Total bases (M)	Depth of Coverage	Physical coverage (X)
BxCN	350bp	44	56.31	2477.67	27.53	112.31
	700bp	75	30	2250	25	113.33
	2Kb	44	15.65	688.48	7.65	173.86
	5Kb	44	64.94	2857.4	31.75	1952.4
	10Kb	44	33.41	1470.21	16.34	1670.69
BxCA	170	100	25.45	2544.5	30.66	26.06
	500	100	32.42	3242.49	39.07	97.67
	800	100	20.05	2005.37	24.16	96.64
	2Kb	49	71.22	3489.7	42.04	858.05
	5Kb	49	36.94	1810.18	21.81	1112.72
	10Kb	49	27.93	1368.4	16.49	1682.32
BmCN	200bp	75	52.39	3929.4	49.74	63
	500bp	65	49.87	3241.78	41.04	150.25
	2Kb	44	49.5	2177.96	27.57	626.57
	5Kb	44	41.44	1823.55	23.08	1311.53
	10Kb	44	23.24	1022.71	12.95	1471.1
