# Supplementary material for: Roles of Species-Specific Legumains in Pathogenicity of the Pinewood Nematode Bursaphelenchus xylophilus
Source: Int J Mol Sci. 2022 Sep 9;23(18):10437. doi: 10.3390/ijms231810437 (PMC9499627; doi:10.3390/ijms231810437)
Supplement: Supplementary file 1 [file ijms-23-10437-s001.zip › Table S12.xlsx]

## Sheet: Table S12
Table S12. Sequences of primer pairs used in this study
	Primer name	Primer sequence (5’-3’)	Product length (bp)	Tm (oC)
For RT-PCR（complete gene）
	BxCN10334F	ATGTGGTTGTCCTTTCTG	1314	52
	BxCN10334R	GTAAGGAAAAGGGTCAC		50
	BxCN10337F	ATGTGGTTGTCCTTTC	1317	46
	BxCN10337R	GTAAGGATAAGTGTCACG		52
	BxCN10348F	ATGTGGTTGTCCTTTCTG	1542	52
	BxCN10348R	GGCTGACGGGCCGG		52
	BxCN10284F	ATGGATGTGGCTTCAATTA	1332	52
	BxCN10284R	CAAAACAGAAACATTTCTC		50
	BxCA10290F	ATGTGGTTGTCCTTTCTG	1305	52
	BxCA10290R	GTAAGGAAAAGTGTCACG		52
For vector costruction (single peptidase removed)
	BxCN10334qF	GAAGATCTATGTCCGTGAGTCCAAAC	1266	62.6
	BxCN10334qR	GGACTAGTGTAAGGAAAAGGGTCAC		60
	BxCN10337qF	GAAGATCTATGTCCGTGAGTCCAAAC	1269	62.6
	BxCN10337qR	GGACTAGTGTAAGGATAAGTGTCACG		59.6
	BxCN10284qF	CATGCCATGGTGTTAGTTCCTCCC	1284	66.5
	BxCN10284qR	GGACTAGTCAAAACAGAAACATTTCTC		60
	BxCA10290qF	GAAGATCTATGTCCGTGAGTCCAAAC	1257	62.6
	BxCA10290qR	GGACTAGTGTAAGGAAAAGTGTCACG		61.6
For RT-qPCR detection
	ef1aF	CGAGAAGGAAGCCCAAGAAA	220	60
	ef1aR	GACCAAGACAGCACAATCAGC		64
	actin2qp-F	CTCTCCCGCTATGTATGTCGC	124	57.6
	actin2qp-R	GAAACCCTCGTAGATTGGCA		60
	γVPEqp-F	CGTCTTCGCATTTGTTTATACCAC	216	61.1
	γVPEqp-R	TGAGATTGACAACTCCCAAGTTTAC		59.7
	BxCN10334qp-F	CAGAAGAATTGGCACAACTAAGAGCAG	153	65.3
	BxCN10334qp-R	CCAAGTTGACGATCGGTAAAGGC		64.9
	BxCN10337qp-F	CCGAGGTTATAACGTCGTTCAATG	163	63
	BxCN10337qp-R	GATTGTTGATAAGCCATGTAGTCGG		62.2
	BxCN10348qp-F	GCTAATCATAAGAACAACCCGGCCCC	117	70.8
	BxCN10348qp-R	CGTGGTGGGGTTTACGTCCGCTC		71.3
	BxCN10284qp-F	CGAAGATGCGTGCAGAAATTGAC	93	64.6
	BxCN10284qp-R	CGGTTGTCGCGACTTTCTCTAC		61.7
For subcellular localization
	BxCN10334sp-F	GGAATTCATGTGGTTGTCCTTTCTGTTCGTGG	141	75.5
	BxCN10334sp-R	CCGCTCGAGGTAATTCCCGATGCC		73.3
	BxCN10337sp-F	GGAATTCATGTGGTTGTCCTTTCTGTTCGTGTTG	141	76.2
	BxCN10337sp-R	CCGCTCGAGATAATTCCACATGCCG		72.4
	BxCN10284sp-F	GGAATTCATGTGGCTTCAATTAGCG	144	66.2
	BxCN10284sp-R	CCGCTCGAGATGACGATAGTTC		61.5
	BxCN10334DIG-F	CTGTTCGTGGTGTGTTTTGCCTC	382	64.3
	BxCN10334DIG-R	GCACCGGTCCCTCTCCAACGTC		69.6
	BxCN10337DIG-F	CAAGCTCTACCACAACCCCGCC	378	67.6
	BxCN10337DIG-R	GTGATGGCGTACAGATTCTCAAAGTTC		64.8
	BxCN10284DIG-F	GTCAATGACGGAAAGGCATCTGTG	373	65.6
	BxCN10284DIG-R	CTTTGTAGACGTCATGGCTCAGGC		65.1
	BxCN10334-FITC	CTAGTCACCAGGCCTTTACCGATC	24	63.5
	BxCN10337-FITC	CTAATTTCGAAGTTCTCACCGTGC	24	62.4
	BxCN10284-FITC	GAAGGCGATATCCATGCTGTAATTG	25	64.3
For mutant and vector validation
	salk-RP	CGCCATATTGCATGACATGAGAACC		67.5
	salk-LBb1	GCGTGGACCGCTTGCTGCAACT		71.2
	salk-LP	CCAGTCATCGACTAGAGGTTGCCC		66.1
	salk-LBa1	TGGTTCACGTAGTGGGCCATCG		67.4
	pCAMBIA1302-F	CGCACAATCCCACTATCCTTCGC		67.7
	pCAMBIA1302-R	GGCCACGGAACAGGTAGTTTTCC		65.9
	pSUC2-R1	TGTGAAGTGGACCAAAGGTCTATC		60.1
For Arabidopsis DEG expression detection
	AT3G57020qF	GGTCGTGGACGGCCGTATTCTCAAG	216	71.6
	AT3G57020qR	GCCAAGCCTCCCTCTGGTCCAAC		70
	AT1G21100qF	GAGACTTGCCAACGCCGCCGC	199	73.5
	AT1G21100qR	GCTAGCGAGTAGACGAAGCATGCGG		70.4
	AT2G38470qF	GAAGAACCAGTCAGAACAATGGAGCC	199	66.6
	AT2G38470qR	CACTTTCTTCTTCGTTGGACAATTAGGG		67.1
	AT3G57640qF	CTAGAAGCCACCGACACTTTCAGCG	195	68.5
	AT3G57640qR	CGATGAGATGGCTATGTCACGGC		66.4
	AT2G26190qF	GAGGAGATTGTTGAACCGACGAAGCC	228	70.3
	AT2G26190qR	GAGCTCCTCAACAACAACCGCG		66.7
	AT2G27310qF	GATATCCGGGTGGGGACTACGAAGC	147	69.9
	AT2G27310qR	CCGTTAGCCAGTTCCGCCGC		69.4
	AT4G39570qF	CTTGAGCACTGGTCAGGTCACGCG	224	70.8
	AT4G39570qR	GAATCTGCATCATCACCGTCGACACC		70.6
	AT1G20823qF	CTGATCTCGTCGTCATCCTCGC	170	64.3
	AT1G20823qR	GCCTTTGTTCGCCGCTGCCACCG		77.7
	AT3G02840qF	GTGATGCGGTGGAGATAAGTCGGAG	200	68.1
	AT3G02840qR	CATGTGTCCATCACGCGCCGC		71.9
	AT1G18300qF	GCTGGCTATCGTCAAGTCGTCGG	163	67.9
	AT1G18300qR	CCTCCATTGATTCATCCGTCTCCC		67.7
	AT1G56650qF	GCTGGAAGATTACCTGGTCGGAC	183	64
	AT1G56650qR	GTTAACTGTGAAGGATCGAGGTCG		62.1
	AT4G23180qF	GGACCAAACCGAAGAGAACACAAGC	216	67.4
	AT4G23180qR	CCGTTACTCCAAAGCCCCCAAGC		69.8
	AT1G60190qF	GAGATTAGCGACGGAGTTACGGCG	160	68.3
	AT1G60190qR	CACAATGCTGTTTCGTCGCCGG		70.2
	AT5G57100qF	GCTGTTACGCCTTCTATCGTGTTTGC	234	67.6
	AT5G57100qR	CGCCAAAGCAGTCCAGTTTTCTCG		69.2
	AT4G27654qF	GGAGACGTCGTTAGAATTGGTGGT	201	63.6
	AT4G27654qR	CAGCTGTCACTCTTCAAATTAATTTTAAAG		62.9
	AT4G29780qF	CGATGTTAAGAGACGCGATTCCAGC	192	68.3
	AT4G29780qR	CCGACGGCCAGAGGAGATACTTG		67
	AT4G24580qF	GACCCGAGTGCAGTCCAACAGAAGG	181	70.1
	AT4G24580qR	CGTGTAGATCCTCCATAGTGTCAGCC		65.4
	AT1G33760qF	CGTCGGAGGAAATGGGGCAAATGG	171	73.9
	AT1G33760qR	GTCGACGAGTTCCGGAAAGTTGAG		66.3
	AT5G45340qF	GTCCGCCGTAGCTCCTCCAC	194	64.2
	AT5G45340qR	GCTGCTTCAGGGCTCGAGATCATC		68.4
	AT3G03030qF	CGCTTGTCCCTAATCTCGACTTGG	214	66.3
	AT3G03030qR	CGCTGCAGCACTTTACATAACCAACG		69.1
	AT4G34410qF	GAGCCGCGATTGGATTCCGTG	172	69.3
	AT4G34410qR	CCTCCTCCGTTCCATTGCTCTGC		69
	AT5G51990qF	GCTGATTCTGCTTGGCGGCTTCG	198	71.9
	AT5G51990qR	CACACCACCATTCTGCTCCTCCGC		71.6
	AT3G07360qF	CCAGGTTGGTGAATCCCTTGTTAC	185	63.8
	AT3G07360qR	GCTTCTCGTGGCGACTGTTCC		64.4
	AT5G52900qF	CCGACGAGCTCTTCCGTGACG	180	67.5
	AT5G52900qR	CCCATTTGGACACTCTCCTCAGC		64.7
	AT1G79110qF	CCTCGAGCATGTTCTGGCGC	190	66.2
	AT1G79110qR	CCTCCTCCTCCTCCTCTCCGCC		69.4
	AT1G08650qF	CTCTCTCTCCGACGACCTTGACCG	216	68.4
	AT1G08650qR	GCGAACGACGCCGTCTGAGG		68.3
	AT5G07580qF	GCAAGTGGAAGGGGAATCATCATC	210	65.8
	AT5G07580qR	CCTAGCCAGATTCTTGATCCTTTCTTTGC		69.3
	AT3G61460qF	CCGAATACCCGAAACCCGCTCACC	157	73.2
	AT3G61460qR	CCACCGGATCTCTTGTTCTCCTTCG		69.2
	AT4G19700qF	GGCGTGATATCGCTCAAACCAAC	214	65.6
	AT4G19700qR	CTCGCTTCTCTCTCACCGCACCG		70.2
	AT5G25350qF	GTTATTGGTCACTACGGAGCAGCTG	204	64.4
	AT5G25350qR	CAGAGAGACATGCTTCAGATCAGGG		64.3
	AT2G33480qF	GGACAGAACATGAATTGGGTTTTG	152	62.5
	AT2G33480qR	GTACTCTTCTTGTTCTCCTCCTCACG		62.3
	AT1G79160qF	GGTGAAATCAGCTCTAGAGAGGGCAG	183	66.2
	AT1G79160qR	CACCTCGGACATTTCGGGTTATTC		65.9
	AT5G20250qF	GGTCGAGAGCAACGATGGGTCC	216	67.5
	AT5G20250qR	CCGGCGTGAATATACAGAGAGTGAG		64.4
	AT5G45100qF	GCATCTCAGAAACGCAGAGCAATC	173	65.3
	AT5G45100qR	GCTAACATCCGCGTTTGCGTTCTTTG		71.7
	AT2G30230qF	CGTATCGTACATCTCAACGGCCAC	161	65.6
	AT2G30230qR	CCACGCTTAAGCTCAGATTCAGG		63.2
	AT2G34650qF	CCTCACCGGCGATTCTCCCTCTC	228	70.1
	AT2G34650qR	GAGTTGTTGATTCTCCGGCGAAGACG		71.1
	AT3G26810qF	CTCGGTGGAGGCAACACAGCTG	190	67.4
	AT3G26810qR	CGTGATCGGGTTTGTTTGGCTCG		70.3
	AT3G60130qF	GCGATGCAGCCACGGAGCCTTAC	194	71.8
	AT3G60130qR	GAAGGCAGTCGCTCGAGTCGCAG		70.3
	AT2G44670qF	GGAATCGTGTTCTCTTTGCCGG	207	65.6
	AT2G44670qR	CGTACGGTGTTTCCGGCGGCG		73.9
