# Supplementary material for: Roles of Species-Specific Legumains in Pathogenicity of the Pinewood Nematode Bursaphelenchus xylophilus
Source: Int J Mol Sci. 2022 Sep 9;23(18):10437. doi: 10.3390/ijms231810437 (PMC9499627; doi:10.3390/ijms231810437)
Supplement: Supplementary file 1 [file ijms-23-10437-s001.zip › Table S2.xlsx]

## Sheet: Table S2
Table S2. List of nematode genomes used in this study
No	Genome	Species	Stain	Size (Mb)	Scaffold N50 (kb)	GC %	Number of Coding genes	Number of Predicted Genes with Augstus	BUSCO (%)	INSDC in NCBI or NGDC
1	BxCN	Bursaphelenchus xylophilus `R-form`	ZJSS	79.23	3312.73	40.3	17692	--	97.3	POCF01000000.1, GWHBKKB00000000*
2	BxCA	Bursaphelenchus xylophilus `M-form`	CAN	75.91	--	40.4	17941	--	96.7	GWHBKKC00000000*
3	BmCN	Bursaphelenchus mucronatus	ZJDH	69.87	--	39.2	16661	--	97.1	GWHBKKD00000000*
4	BxJP	Bursaphelenchus xylophilus `R-form`	Ka4C1	74.56	18.15	40.3	18074	14976	93.7	POCF00000000.1
5	DdeG	Ditylenchus destructor	--	112.99	561.03	36.6	13938	13239	74.9	LSTP00000000.1
6	Ddi	Ditylenchus dipsaci	--	227.23	287.39	37.5	26428	25321	63.7	SADC00000000.1
7	Rsi	Radopholus similis	--	65.2	13.53	51.6	--	27195	66.7	SJFO00000000.1
8	Gel	Globodera ellingtonae	--	119.06	327.19	37	14104	12430	40.6	MEIZ00000000.1
9	Gpa	Globodera pallida	--	124.6	120.48	36.7	14378	14568	41	CBXT000000000.1
10	GrG	Globodera rostochinensis	--	95.88	88.69	38.1	16466	13191	48.5	FKKZ00000000.1
11	HglT	Heterodera glycines	TN10	123.85	304.13	37.6	29769	21034	45.3	PTLT00000000.1
12	HglS	Heterodera glycines	OP25	81.91	3.72	37.5	--	15660	20.8	ABLA00000000.1
13	MarT	Meloidogyne arenaria	--	258.07	16.46	30	--	18485	28.1	CEWM00000000.1
14	Mar	Meloidogyne arenaria A2-O	A2-O	284.05	204.55	30	--	19810	25.5	QEUI00000000.1
15	MarS	Meloidogyne arenaria HarA	HarA	163.77	10.5	30.3	30308	10992	22.8	RCFJ00000000.1
16	MenG	Meloidogyne enterolobii	--	162.36	10.55	30.2	31051	10564	24.5	RCFM00000000.1
17	MflG	Meloidogyne floridensis SJF1	SJF1	74.89	13.26	30.2	14144	4738	13.8	RCFN00000000.1
18	MflS	Meloidogyne floridnsis	--	99.89	3.7	29.7	15327	4874	9.5	CCDZ00000000.1
19	Mgr	Meloidogyne graminicola	--	38.18	20.48	23.1	10196	2249	10.6	NXFT00000000.1
20	Mha	Meloidogyne hapla	--	54	37.61	27.4	14420	4538	21.8	ABLG00000000.1
21	MinT	Meloidogyne incognita	--	183.53	38.59	29.8	--	12441	26.1	FXSY00000000.1
22	Min	Meloidogyne incognita Morelos	Morelos	86	12.78	31.4	19212	7039	20.2	CABB00000000.1
23	MinS	Meloidogyne incognita W1	W1	122.04	16.52	30.6	24714	7675	19.8	RCFL00000000.1
24	MjaS	Meloidogyne javanica	--	235.8	10.38	30	--	17205	26.5	CEWN00000000.1
25	Mja	Meloidogyne javanica VW4	VW4	142.61	14.13	30.2	26917	10486	23.4	RCFK00000000.1
26	Rre	Rotylenchulus reniformis	--	313.58	22.71	36.5	--	49174	56.4	LDKF00000000.1
27	Cel	Caenorhabditis elegans	--	100	--	35.4	21193	--	99.3	--
* The data was deposited in National Genomic Data Center (NGDC) with BioProject accession number of PRJCA011732 (https://ngdc.cncb.ac.cn/bioproject/browse/PRJCA011732).
