# Supplementary material for: Roles of Species-Specific Legumains in Pathogenicity of the Pinewood Nematode Bursaphelenchus xylophilus
Source: Int J Mol Sci. 2022 Sep 9;23(18):10437. doi: 10.3390/ijms231810437 (PMC9499627; doi:10.3390/ijms231810437)
Supplement: Supplementary file 1 [file ijms-23-10437-s001.zip › Table S3.xlsx]

## Sheet: Table S3
Table S3 Summary of predicted genes encoding peptidases in 26 plant-parasitic nematode genomes
Peptidase Family	BmCN	BxCA	BxCN	BxJP	Dde	Ddi	Rsi	Gel	Gpa	GrG	HglS	HglT	Mar	MarS	MarT	MenG	MflG	MflS	Mgr	Mha	Min	MinT	MinS	Mja	MjaS	Rre	sum
A01	107	112	132	130	40	45	11	17	16	10	6	8	9	8	13	6	2	1	1	2	1	6	6	9	11	25	734
A02	3	1	5	3	1	13	3	6	9	9	7	11	22	9	12	6	6	0	0	14	9	14	9	9	17	228	426
A08	0	0	0	0	0	0	2	0	0	0	0	0	0	0	0	0	0	0	0	0	0	0	0	0	0	0	2
A22	2	2	2	2	2	2	1	4	2	2	1	2	2	1	3	1	0	1	0	1	3	2	1	2	2	2	45
A24	0	0	0	0	0	0	1	0	0	0	0	0	0	0	0	0	0	0	0	0	0	0	0	0	0	0	1
A28	1	1	1	0	1	3	1	1	2	2	1	6	4	3	5	2	1	0	0	1	0	3	2	1	2	3	47
C01	60	67	67	66	24	12	40	8	21	14	8	23	60	42	58	22	15	7	4	8	19	44	27	40	49	72	877
C02	6	6	6	6	6	6	10	3	5	3	6	9	1	1	4	2	0	1	2	1	2	1	1	1	2	39	130
C12	3	3	3	3	2	1	2	2	4	3	1	4	1	0	3	2	0	0	0	1	0	1	1	1	4	3	48
C13	11	10	15	16	2	1	2	1	1	1	0	0	0	0	0	0	0	0	0	0	0	0	0	0	0	1	61
C14	2	2	2	3	2	1	3	5	5	6	0	4	0	0	0	0	0	0	0	0	0	0	0	0	0	2	37
C15	1	1	1	1	0	0	3	0	0	0	0	0	0	1	2	1	1	0	0	0	1	1	1	1	2	1	19
C19	16	16	16	20	23	17	16	10	16	16	16	36	26	16	34	17	7	8	4	8	10	21	14	15	28	20	446
C26	3	3	3	3	3	1	22	2	3	1	3	5	0	0	0	0	0	0	0	1	0	0	0	0	0	5	58
C39	0	0	0	0	0	0	3	0	0	0	0	0	0	0	0	0	0	0	0	0	0	0	0	0	0	0	3
C40	0	0	0	0	0	0	7	0	0	0	0	0	0	0	0	0	0	0	0	0	0	0	0	0	0	0	7
C44	6	6	6	6	5	6	19	4	6	3	2	4	4	4	7	3	2	1	1	2	3	4	4	4	7	4	123
C45	0	0	0	0	0	0	2	0	0	0	0	0	0	0	0	0	0	0	0	0	0	0	0	0	0	0	2
C46	3	3	3	3	8	5	3	1	2	3	0	1	0	0	0	0	0	0	0	0	0	0	0	0	0	0	35
C48	5	6	5	5	5	132	5	4	4	6	5	15	5	2	4	1	0	1	0	2	2	4	2	3	5	24	252
C50	1	1	1	1	1	0	1	1	2	1	0	0	0	0	0	0	0	0	0	0	0	0	0	0	0	1	11
C54	2	2	2	2	1	2	1	0	1	0	0	0	0	0	0	1	0	0	0	0	0	0	0	0	0	1	15
C56	1	1	1	1	4	1	24	2	1	2	1	2	3	1	3	0	0	1	0	1	1	1	2	2	2	7	65
C64	2	2	1	2	0	0	1	0	0	1	0	0	0	0	0	0	0	0	0	0	0	0	0	0	0	0	9
C65	1	1	1	1	1	1	2	0	3	2	2	1	3	2	3	1	3	0	1	1	2	2	2	2	2	0	40
C78	1	1	1	1	1	0	1	1	1	1	0	1	0	0	0	0	0	0	0	0	0	0	0	0	0	2	12
C82	0	0	0	0	0	0	4	0	1	0	0	0	0	0	0	0	0	0	0	0	0	0	0	0	0	0	5
C83	0	0	0	0	0	0	0	0	0	0	0	0	0	0	0	0	0	0	0	0	0	0	0	0	0	0	0
C85	2	2	2	2	5	5	1	1	2	0	1	1	0	0	0	0	0	0	0	0	0	0	0	0	0	4	28
C86	2	2	2	2	1	5	2	1	1	2	1	3	0	1	1	2	0	0	0	0	0	1	1	0	0	1	31
C89	1	1	1	1	2	1	0	0	0	0	0	1	0	0	0	0	0	0	0	0	0	0	0	0	0	2	10
C95	2	2	2	2	3	4	1	3	3	4	2	3	0	0	0	0	0	0	0	0	0	0	0	0	0	3	34
C97	1	1	1	1	1	0	0	1	1	1	1	2	0	0	0	0	0	0	0	1	0	0	0	0	0	3	15
M01	26	25	30	29	10	10	11	4	3	3	3	7	7	5	7	4	3	2	0	2	4	6	4	5	8	13	231
M02	1	1	1	1	1	1	1	0	0	0	1	1	0	0	0	0	0	0	0	0	0	0	0	0	0	2	11
M03	2	2	2	2	0	2	3	1	1	1	1	1	1	1	2	0	0	0	0	0	0	1	1	1	2	2	29
M04	0	0	0	0	0	0	1	0	0	0	0	0	0	0	0	0	0	0	0	0	0	0	0	0	0	0	1
M08	1	1	1	2	1	1	1	0	1	0	0	1	0	0	0	0	0	0	0	0	0	0	0	0	0	1	11
M10	6	6	6	6	4	2	7	1	2	4	3	5	2	2	3	1	0	1	0	1	0	3	1	2	2	16	86
M12	9	8	8	7	7	2	3	1	3	3	2	5	4	3	4	3	2	2	1	2	1	4	2	3	4	7	100
M13	56	58	67	68	18	27	14	5	10	6	6	6	2	1	2	1	1	1	0	0	0	2	2	0	2	72	427
M14	17	16	16	15	13	10	13	12	13	10	8	16	3	1	4	2	1	1	1	1	1	4	1	1	4	20	204
M15	0	0	0	0	2	3	0	0	0	0	0	0	0	0	0	0	0	0	0	0	0	0	0	0	0	0	5
M16	5	5	5	5	5	7	8	2	2	4	2	4	6	7	8	4	4	1	2	4	3	6	3	6	5	9	122
M17	2	3	2	2	2	3	5	1	3	2	1	2	2	4	3	1	3	1	0	2	1	2	2	2	2	6	59
M18	2	1	1	1	1	1	1	0	1	1	3	1	4	2	5	5	1	1	1	1	2	6	1	1	2	4	50
M19	0	0	0	0	0	0	3	0	0	0	0	0	0	0	0	0	0	0	0	0	0	0	0	0	0	0	3
M20	5	5	5	6	3	3	40	0	1	0	0	1	1	0	1	0	0	0	0	1	0	2	1	0	1	1	77
M24	8	8	8	8	6	6	18	4	3	4	3	6	9	6	9	7	2	2	1	3	3	5	4	6	9	12	160
M28	6	6	6	5	9	3	10	3	4	4	4	5	2	1	1	1	1	0	0	1	0	1	1	1	2	11	88
M32	0	0	0	0	0	0	1	0	0	0	0	0	0	0	0	0	0	0	0	0	0	0	0	0	0	0	1
M35	0	0	0	0	0	0	4	0	0	0	0	0	0	0	0	0	0	0	0	0	0	0	0	0	0	0	4
M41	3	3	3	4	4	5	5	6	12	5	13	19	15	12	17	11	5	4	4	5	5	9	5	9	15	11	209
M48	1	1	2	1	2	4	12	0	1	2	0	1	3	2	5	2	1	1	0	1	2	2	1	3	5	4	59
M49	1	1	1	1	1	1	0	0	0	0	0	0	0	0	0	0	0	0	0	0	0	0	0	0	0	0	6
M55	0	0	0	0	0	0	1	0	0	0	0	0	0	0	0	0	0	0	0	0	0	0	0	0	0	0	1
M56	0	0	0	0	0	0	0	0	0	0	0	0	0	0	0	0	0	1	0	0	0	0	0	0	0	0	1
M61	0	0	0	0	0	0	2	0	0	0	0	0	0	0	0	0	0	1	0	0	0	0	0	0	0	0	3
M67	8	8	8	8	10	10	7	3	3	3	2	5	13	10	14	6	3	4	2	5	5	9	6	8	12	16	188
M74	0	0	0	0	0	0	1	0	0	0	0	0	0	0	0	0	0	0	0	0	0	0	0	0	0	0	1
M75	0	0	0	0	0	0	3	0	0	0	0	0	0	0	0	0	0	0	0	0	0	0	0	0	0	0	3
M79	1	1	1	1	0	0	3	0	0	0	0	0	0	0	0	0	0	0	0	0	0	0	0	0	0	0	7
M81	0	0	0	0	0	0	3	0	0	0	0	0	0	0	0	0	0	0	0	0	0	0	0	0	0	0	3
M90	0	0	0	0	0	0	2	0	0	0	0	0	0	0	0	0	0	0	0	0	0	0	0	0	0	0	2
N04	0	0	0	0	0	0	10	0	0	0	0	0	0	0	0	0	0	0	0	0	0	0	0	0	0	0	10
N06	0	0	0	0	0	0	6	0	0	0	0	0	0	0	0	0	0	0	0	0	0	0	0	0	0	0	6
N09	0	0	0	0	0	0	0	0	0	0	0	0	0	0	0	0	0	0	2	0	0	0	0	0	0	0	2
P1	0	0	0	0	0	0	2	0	0	0	0	0	0	0	0	0	0	0	0	0	0	0	0	0	0	0	2
S01	13	14	15	15	37	17	23	5	6	6	0	8	0	1	3	1	0	0	0	0	2	3	1	1	3	28	202
S08	6	6	6	7	6	3	6	4	4	3	2	3	12	5	9	5	2	2	2	2	2	7	4	6	9	9	132
S09	8	8	8	11	12	13	14	2	10	7	6	9	6	4	5	2	1	1	0	3	3	4	1	2	4	24	168
S10	20	18	21	23	9	8	6	5	5	5	3	3	0	1	1	1	1	0	0	1	0	0	0	1	1	18	151
S12	6	6	6	6	4	10	12	0	4	3	2	2	3	1	3	1	0	1	0	2	0	2	0	2	3	4	83
S13	0	0	0	0	0	0	2	0	0	0	0	0	0	0	0	0	0	0	0	0	0	0	0	0	0	0	2
S14	1	2	1	1	1	1	4	0	0	1	1	1	1	1	1	1	1	0	0	1	1	1	0	1	1	2	26
S15	0	0	0	0	0	0	3	0	1	0	0	0	0	0	0	0	0	0	0	0	0	0	0	0	0	0	4
S16	2	2	2	2	1	4	10	12	20	12	12	31	17	10	13	4	6	4	3	5	7	14	9	9	12	2	225
S24	0	0	0	0	0	0	9	0	0	0	0	0	0	0	0	0	0	0	0	0	0	0	0	0	0	0	9
S26	1	2	2	2	4	1	3	1	1	1	0	1	3	1	4	2	2	0	1	1	2	2	3	1	2	2	45
S28	13	14	16	20	21	16	6	2	2	1	0	0	6	4	5	1	2	2	1	1	0	4	2	3	6	0	148
S33	24	27	21	23	9	4	52	0	3	3	1	2	1	0	1	0	0	1	1	1	0	1	0	0	0	6	181
S41	0	0	0	0	0	0	3	0	0	0	0	0	0	0	0	0	0	0	0	0	0	0	0	0	0	0	3
S45	0	0	0	0	0	0	1	0	0	0	0	0	0	0	0	0	0	0	0	0	0	0	0	0	0	0	1
S49	0	0	0	0	0	0	2	0	0	0	0	0	0	0	0	0	0	0	0	0	0	0	0	0	0	0	2
S51	0	0	0	0	0	0	1	0	0	0	0	0	0	0	0	0	0	0	0	0	0	0	0	0	0	0	1
S54	3	3	3	3	3	1	2	0	1	3	1	4	1	0	2	0	0	0	0	0	0	0	0	1	1	3	35
S59	1	1	1	1	1	0	1	1	0	1	1	1	3	1	3	0	0	0	0	1	0	1	1	1	3	0	24
S66	0	0	0	0	0	0	3	0	0	0	0	0	0	0	0	0	0	0	0	0	0	0	0	0	0	0	3
S72	1	1	1	1	0	1	0	0	1	1	0	0	0	0	0	0	0	0	0	0	0	0	0	0	0	0	7
S73	0	0	0	0	0	0	2	0	0	0	0	0	0	0	0	0	0	0	0	0	0	0	0	0	0	0	2
S78	0	0	0	0	0	0	2	0	0	0	0	0	0	0	0	0	0	0	0	0	0	0	0	0	0	0	2
S81	1	1	1	1	1	0	0	1	1	1	0	1	5	3	3	2	2	1	0	0	2	5	3	2	5	1	43
T01	14	14	14	14	13	29	16	13	14	13	7	15	40	18	36	18	10	7	6	11	13	30	13	18	27	21	444
T02	2	1	1	2	1	1	4	1	0	0	0	1	0	0	0	0	0	0	0	0	0	0	0	0	0	2	16
T03	4	4	4	5	5	5	16	5	4	4	2	4	2	3	4	1	2	2	1	1	1	2	1	2	5	10	99
T05	0	0	0	0	0	0	1	0	0	0	0	0	0	0	0	0	0	0	0	0	0	0	0	0	0	0	1
U32	0	0	0	0	0	0	2	0	0	0	0	0	0	0	0	0	0	0	0	0	0	0	0	0	0	0	2
Total	525	538	578	592	371	479	601	173	252	210	154	314	314	201	330	154	93	65	42	103	113	243	146	188	290	792	7861
BxCN: Bursaphelenchus xylophilus `R-form`; BxCA: B. xylophilus `M-form`; BmCN: B. mucronatus; BxJP: B. xylophilus `R-form`; DdeG: Ditylenchus destructor; Ddi: D. dipsaci; Rsi: Radopholus similis; Gel: Globodera ellingtonae; Gpa: G. pallida; GrG: G. rostochinensis; HglT: Heterodera glycines; HglS: H. glycines; MarT: Meloidogyne arenaria; Mar: M. arenaria; MarS: M. arenaria; MenG: M. enterolobii; M…
