# Supplementary material for: Roles of Species-Specific Legumains in Pathogenicity of the Pinewood Nematode Bursaphelenchus xylophilus
Source: Int J Mol Sci. 2022 Sep 9;23(18):10437. doi: 10.3390/ijms231810437 (PMC9499627; doi:10.3390/ijms231810437)
Supplement: Supplementary file 1 [file ijms-23-10437-s001.zip › Table S4.xlsx]

## Sheet: Table S4
Table S4. Summary of predicted genes encoding secretory peptidases in 26 plant-parasitic nematode genomones
Protease	BmCN	BxCA	BxCN	BxJP	Ddi	Dde	Rsi	Gpa	Gel	GrG	HglT	HglS	Mha	MarS	MarT	Mar	MenG	MflG	MflS	Mgr	MinT	MinS	Min	MjaS	Mja	Rre	sum
A01	92	88	102	82	6	13	6	4	8	4	2	1	0	0	0	0	0	0	1	0	0	0	0	0	0	1	410
A02	0	0	0	0	0	0	1	0	0	0	0	0	0	0	0	0	0	1	0	0	1	2	1	0	0	3	9
A22	1	1	1	1	1	0	0	0	0	0	0	1	0	0	0	0	0	0	0	0	0	0	0	0	0	0	6
C01	39	45	46	46	3	7	16	6	0	2	6	0	1	9	12	8	4	3	0	0	3	2	1	7	6	37	309
C02	1	0	0	0	0	0	0	0	0	0	0	2	0	0	0	0	0	0	0	0	0	0	0	0	0	2	5
C12	0	0	0	0	0	0	0	1	0	0	0	0	0	0	0	0	0	0	0	0	0	0	0	0	0	0	1
C13	11	10	13	11	0	2	1	0	0	0	0	0	0	0	0	0	0	0	0	0	0	0	0	0	0	0	48
C14	1	0	0	1	0	0	0	0	0	0	0	0	0	0	0	0	0	0	0	0	0	0	0	0	0	0	2
C19	0	0	0	0	0	2	0	0	0	0	0	1	0	0	1	1	0	0	0	0	0	0	0	0	0	0	5
C26	0	0	0	0	0	0	3	0	0	0	0	0	0	0	0	0	0	0	0	0	0	0	0	0	0	0	3
C40	0	0	0	0	0	0	3	0	0	0	0	0	0	0	0	0	0	0	0	0	0	0	0	0	0	0	3
C44	0	1	0	0	0	0	0	0	0	0	0	0	0	1	1	0	0	0	0	0	0	0	0	0	0	0	3
C46	3	3	3	3	0	4	1	0	0	0	0	0	0	0	0	0	0	0	0	0	0	0	0	0	0	0	17
C48	0	1	0	0	7	0	1	0	0	0	0	0	0	0	0	0	0	0	0	0	0	0	0	0	0	0	9
C50	0	0	0	1	0	0	0	1	0	0	0	0	0	0	0	0	0	0	0	0	0	0	0	0	0	0	2
C56	0	0	0	0	0	1	4	0	0	0	0	0	0	0	0	0	0	0	0	0	0	0	0	0	0	0	5
C65	0	0	0	0	0	0	0	0	0	0	0	0	0	0	0	0	0	0	0	0	1	0	0	0	0	0	1
C82	0	0	0	0	0	0	3	0	0	0	0	0	0	0	0	0	0	0	0	0	0	0	0	0	0	0	3
C85	0	0	0	0	1	0	0	0	0	0	0	0	0	0	0	0	0	0	0	0	0	0	0	0	0	0	1
C89	0	0	0	0	0	1	0	0	0	0	1	0	0	0	0	0	0	0	0	0	0	0	0	0	0	2	4
C95	2	2	2	2	0	2	0	1	0	2	2	1	0	0	0	0	0	0	0	0	0	0	0	0	0	3	19
M01	8	14	16	13	0	1	1	0	1	0	0	1	0	0	0	0	0	0	0	0	0	0	0	0	0	2	57
M02	1	1	1	1	0	1	1	0	0	0	0	0	0	0	0	0	0	0	0	0	0	0	0	0	0	2	8
M03	0	0	0	0	0	0	1	0	0	0	0	0	0	0	0	0	0	0	0	0	0	0	0	0	0	0	1
M08	1	0	0	0	0	0	0	0	0	0	0	0	0	0	0	0	0	0	0	0	0	0	0	0	0	0	1
M10	5	5	6	4	1	2	0	0	0	2	0	0	0	0	0	0	0	0	0	0	0	0	0	0	0	5	30
M12	3	3	3	2	1	4	0	0	0	1	0	0	0	0	0	0	0	0	0	0	0	0	0	0	0	0	17
M13	25	30	29	21	3	2	4	1	0	1	0	0	0	0	0	0	0	0	0	0	0	0	0	0	0	3	119
M14	8	9	8	8	1	3	3	4	3	2	3	1	0	0	0	0	0	0	0	0	0	0	0	0	0	5	58
M15	0	0	0	0	0	1	0	0	0	0	0	0	0	0	0	0	0	0	0	0	0	0	0	0	0	0	1
M16	0	0	0	0	0	0	4	0	0	0	0	0	0	0	0	0	0	0	0	0	0	0	0	0	0	0	4
M17	0	0	0	0	0	0	0	0	0	0	1	1	0	0	0	0	0	1	1	0	1	0	0	0	0	0	5
M18	0	0	0	0	0	0	0	1	0	0	0	0	0	0	0	0	0	0	0	0	0	0	0	0	0	1	2
M20	0	0	0	1	1	0	3	0	0	0	0	0	0	0	0	0	0	0	0	0	0	0	0	0	0	0	5
M24	0	0	0	0	0	0	0	0	0	0	0	0	0	1	0	0	0	0	0	0	1	1	1	1	1	0	6
M28	3	2	2	1	1	1	2	0	0	0	0	0	1	0	0	0	0	0	0	0	0	0	0	0	0	3	16
M41	0	0	0	0	0	0	2	1	0	0	5	1	0	0	0	2	1	0	0	1	2	2	1	1	1	0	20
M48	0	0	0	0	0	0	5	0	0	0	0	0	0	0	0	0	0	0	0	0	0	0	0	0	0	0	5
M61	0	0	0	0	0	0	1	0	0	0	0	0	0	0	0	0	0	0	1	0	0	0	0	0	0	0	2
M67	1	1	0	0	0	0	0	0	0	0	2	0	0	0	0	0	0	0	0	1	0	0	0	0	0	1	6
M75	0	0	0	0	0	0	2	0	0	0	0	0	0	0	0	0	0	0	0	0	0	0	0	0	0	0	2
N04	0	0	0	0	0	0	5	0	0	0	0	0	0	0	0	0	0	0	0	0	0	0	0	0	0	0	5
N06	0	0	0	0	0	0	2	0	0	0	0	0	0	0	0	0	0	0	0	0	0	0	0	0	0	0	2
S01	10	10	11	8	5	17	11	2	0	4	0	0	0	0	0	0	0	0	0	0	0	0	0	0	0	7	85
S08	3	3	3	3	2	1	2	2	0	1	1	0	0	0	0	0	0	0	0	0	0	0	0	0	0	1	22
S09	1	1	1	1	0	1	4	1	0	1	0	0	0	0	0	2	0	0	0	0	0	0	0	0	0	6	19
S10	14	12	17	15	1	3	4	3	3	2	1	1	0	0	0	0	0	0	0	0	0	0	0	0	0	8	84
S12	4	5	5	4	2	0	4	1	0	0	0	0	1	0	0	0	0	0	1	0	0	0	0	0	0	0	27
S13	0	0	0	0	0	0	1	0	0	0	0	0	0	0	0	0	0	0	0	0	0	0	0	0	0	0	1
S16	0	0	0	0	0	0	0	2	0	1	2	4	2	1	1	1	0	1	1	0	1	1	1	1	1	0	21
S26	0	0	0	0	0	0	1	0	0	0	0	0	0	0	0	0	0	0	0	0	0	0	0	0	0	0	1
S28	9	13	14	12	3	8	2	0	0	0	0	0	0	0	0	0	0	0	0	0	0	0	0	0	0	0	61
S33	11	13	8	9	0	1	8	0	0	0	0	0	0	0	0	0	0	0	0	0	0	0	0	0	0	0	50
S41	0	0	0	0	0	0	2	0	0	0	0	0	0	0	0	0	0	0	0	0	0	0	0	0	0	0	2
S45	0	0	0	0	0	0	1	0	0	0	0	0	0	0	0	0	0	0	0	0	0	0	0	0	0	0	1
S72	0	0	0	0	0	0	0	1	0	0	0	0	0	0	0	0	0	0	0	0	0	0	0	0	0	0	1
S78	0	0	0	0	0	0	1	0	0	0	0	0	0	0	0	0	0	0	0	0	0	0	0	0	0	0	1
S81	0	0	0	0	0	1	0	0	0	0	1	0	0	0	0	0	0	0	0	0	0	0	0	0	0	0	2
T01	0	0	0	0	0	0	0	0	0	0	0	0	0	0	1	0	0	0	0	0	0	0	0	0	0	0	1
T03	0	0	0	0	0	1	4	1	0	0	1	0	0	0	0	0	0	0	0	0	1	1	0	0	0	0	9
Total	257	273	291	250	39	80	120	33	15	23	28	15	5	12	16	14	5	6	5	2	11	9	5	10	9	92	1625
BxCN: Bursaphelenchus xylophilus `R-form`; BxCA: B. xylophilus `M-form`; BmCN: B. mucronatus; BxJP: B. xylophilus `R-form`; DdeG: Ditylenchus destructor; Ddi: D. dipsaci; Rsi: Radopholus similis; Gel: Globodera ellingtonae; Gpa: G. pallida; GrG: G. rostochinensis; HglT: Heterodera glycines; HglS: H. glycines; MarT: Meloidogyne arenaria; Mar: M. arenaria; MarS: M. arenaria; MenG: M. enterolobii; M…
