# Supplementary material for: Roles of Species-Specific Legumains in Pathogenicity of the Pinewood Nematode Bursaphelenchus xylophilus
Source: Int J Mol Sci. 2022 Sep 9;23(18):10437. doi: 10.3390/ijms231810437 (PMC9499627; doi:10.3390/ijms231810437)
Supplement: Supplementary file 1 [file ijms-23-10437-s001.zip › Table S5.xlsx]

## Sheet: Table S5
Table S5. Information of legumain-coding genes in Bursaphelenchus genomes
Gene name	Signal Peptide	Location in BxCN	Orthologue in BxJP	Signal Peptide	Location in BxKa4C1	Found in secretome*	Orthologue in BxCA	Signal Peptide	Location in BxCA	Orthologue in BmCN	Signal Peptide	Location in BmCN genome
BxCN02207	Y	sBxCN00002: 707896-709611+	BUX.s00364.261	Y	scaffold00364: 1335064-1337141(+)	Y	BxCA02130	Y	sBxCA00002:367978-371376 +	BmCN02504	Y	sBmCN00005:368221-370264 +
BxCN02208	Y	sBxCN00002: 710323:712388 +	BUX.s00579.180	Y	scaffold00579: 644728-646443	Y	BxCA02131	Y	sBxCA00002:374422-376220 +	BmCN02505	Y	sBmCN00005:371668-373695 +
BxCN02210	Y	sBxCN00002: 714189:716936 -	BUX.s00579.181	Y	scaffold00579: 647155-649220(+)	N	BxCA02133	Y	sBxCA00002:378314-381164 -	BmCN02507	Y	sBmCN00005:375791-378731 -
BxCN04518	Y	sBxCN00003: 744980:747170 +	BUX.s00579.183	Y	scaffold00579: 651021-653768(-)	Y	BxCA04625	Y	sBxCA00003:747970-750161 +	BmCN03961	Y	sBmCN00009:19167-21376 +
BxCN10284	Y	sBxCN00009: 2153682-2156083 +	BUX.s00647.52	N	scaffold00647: 237548-238533(+)	N	BxCA10151	Y	sBxCA00008:2839982-2842195 -	BmCN10883	Y	sBmCN00068:138133-139873 -
BxCN10302	N	sBxCN00009: 2230489-2232990 +	BUX.s00647.56	Y	scaffold00647: 251138-252411(+)	Y	BxCA10258	Y	sBxCA00008:3315453-3317727 -	BmCN11329	Y	sBmCN00076:69865-71977 -
BxCN10305	Y	sBxCN00009: 2239379-2241891 -	BUX.s00647.57	Y	scaffold00647: 253287-254799(+)	Y	BxCA10259	Y	sBxCA00008:3318095-3319775 +	BmCN14631	Y	sBmCN00173:60562-63011 +
BxCN10306	Y	sBxCN00009: 2242277-2244316 +	BUX.s00647.83	N	scaffold00647: 372737-373144(+)	N	BxCA10260	Y	sBxCA00008:3320077-3321563 +	BmCN15131	Y	sBmCN00201:19248-27137 -
BxCN10307	Y	sBxCN00009: 2244619-2246515 +	BUX.s00647.84	Y	scaffold00647: 377104-378825(-)	Y	BxCA10290	Y	sBxCA00008:3437788-3439295 -	BmCN15134	Y	sBmCN00201:29613-42914 -
BxCN10334	Y	sBxCN00009: 2388054-2389566 -	BUX.s00647.97	Y	scaffold00647: 434959-437365(-)	Y	BxCA13697	Y	sBxCA00015:1583496-1585418 +	BmCN15136	Y	sBmCN00201: 43491-43791 +
BxCN10337	Y	sBxCN00009: 2396154:2397675-	BUX.s01030.2	Y	scaffold01030: 6260-8597(+)	Y				BmCN15137	Y	sBmCN00201:48192-51879 -
BxCN10348	Y	sBxCN00009: 2439887:2442011 -	BUX.s01160.1	N	scaffold01160: 1107-1902(-)	Y
BxCN10357	Y	sBxCN00009: 2455225:2456470 -	BUX.s01160.3	N	scaffold01160: 2983-4779(-)	Y
BxCN13007	Y	sBxCN00014: 1396203:1398540 -	BUX.s01160.4	Y	scaffold01160: 5154-6590(+)	N
BxCN14037	Y	sBxCN00016: 1585663-1587740+	BUX.s01513.205	N	scaffold01513: 690185-691159(+)	Y
			BxJP|BUX.s01160.2	Y	scaffold01160: 2396-2682(-)	Y
* Shinya et al., 2013, PlosOne, 8(6): e67377.
