# Supplementary material for: Roles of Species-Specific Legumains in Pathogenicity of the Pinewood Nematode Bursaphelenchus xylophilus
Source: Int J Mol Sci. 2022 Sep 9;23(18):10437. doi: 10.3390/ijms231810437 (PMC9499627; doi:10.3390/ijms231810437)
Supplement: Supplementary file 1 [file ijms-23-10437-s001.zip › Table S6.xlsx]

## Sheet: Table S6
Table S6 Results of statistical analysis of lesion sizes of different Arabidopsis plants ( ∆γvpe mutant, wild-type, and transgenic lines)
Descriptives
	N	Mean	Std. Deviation	Std. Error	95% Confidence interval for Mean		Minimum	Maximum
					Lower Bound	Upper Bound
∆γvpe mutant	34	1.26941	0.779658	0.13371	0.997376	1.54145	0.28	2.96
WT (Col-0)	43	4.63767	1.10372	0.168316	4.298	4.97735	2.1	7.07
Ptae69534	46	4.66587	1.22002	0.179883	4.30357	5.02817	2.16	7.19
BxCN10334	40	5.59625	1.32676	0.209779	5.17193	6.02057	3.18	8.84
BxCN10337	42	5.35429	1.19655	0.184632	4.98141	5.72716	3.11	9.69
BxCN10284	42	5.34524	1.08741	0.167791	5.00638	5.6841	3.17	8.11
BxCA10290	38	2.81053	0.853514	0.138458	2.52998	3.09107	1.03	5.08
Total	285	4.34119	1.78799	0.105912	4.13272	4.54966	0.28	9.69
One-Way ANOVA
	Sum Sq	Df	Mean Sq	F-value	Sig.
Among groups	566.933	6	94.4889	77.0338	2.96124e-56
Within groups	340.992	278	1.22659
Total	907.925	284
Tukey HSD Post Hoc tests
		Mean duff.	Std. Error	Sig.	95% confidence interval
					Lower Bound	Upper Bound
∆γvpe mutant	WT (Col-0)	-3.36826*	0.254168	3.60378e-13	-4.12316	-2.61337
	Ptae69534	-3.39646*	0.250482	3.60378e-13	-4.14041	-2.65251
	BxCN10334	-4.32684*	0.258343	3.60378e-13	-5.09413	-3.55954
	BxCN10337	-4.08487*	0.255501	3.60378e-13	-4.84373	-3.32602
	BxCN10284	-4.07583*	0.255501	3.60378e-13	-4.83468	-3.31697
	BxCA10290	-1.54111*	0.261448	2.26736e-07	-2.31763	-0.764597
WT (Col-0)	∆γvpe mutant	3.36826*	0.254168	3.60378e-13	2.61337	4.12316
	Ptae69534	-0.0281951	0.234926	1	-0.725942	0.669552
	BxCN10334	-.95858*	0.24329	0.00197012	-1.68116	-0.235987
	BxCN10337	-.71661*	0.24027	0.0482791	-1.43023	-0.00299189
	BxCN10284	-0.707564	0.24027	0.0536433	-1.42118	0.00605573
	BxCA10290	1.82715*	0.246585	3.2356e-11	1.09477	2.55952
Ptae69534	∆γvpe mutant	3.39646*	0.250482	3.60378e-13	2.65251	4.14041
	WT (Col-0)	0.0281951	0.234926	1	-0.669552	0.725942
	BxCN10334	-.93038*	0.239436	0.00242178	-1.64152	-0.219238
	BxCN10337	-0.688416	0.236367	0.0586513	-1.39044	0.0136109
	BxCN10284	-0.679369	0.236367	0.0650726	-1.3814	0.0226585
	BxCA10290	1.85534*	0.242783	7.68874e-12	1.13426	2.57643
BxCN10334	∆γvpe mutant	4.32684*	0.258343	3.60378e-13	3.55954	5.09413
	WT (Col-0)	.95858*	0.24329	0.00197012	0.235987	1.68116
	Ptae69534	.93038*	0.239436	0.00242178	0.219238	1.64152
	BxCN10337	0.241964	0.244682	0.956113	-0.484758	0.968686
	BxCN10284	0.251012	0.244682	0.947723	-0.47571	0.977734
	BxCA10290	2.78572*	0.250885	3.60378e-13	2.04058	3.53087
BxCN10337	∆γvpe mutant	4.08487*	0.255501	3.60378e-13	3.32602	4.84373
	WT (Col-0)	.71661*	0.24027	0.0482791	0.00299189	1.43023
	Ptae69534	0.688416	0.236367	0.0586513	-0.0136109	1.39044
	BxCN10334	-0.241964	0.244682	0.956113	-0.968686	0.484758
	BxCN10284	0.00904762	0.24168	1	-0.708757	0.726853
	BxCA10290	2.54376*	0.247958	3.60378e-13	1.80731	3.28021
BxCN10284	∆γvpe mutant	4.07583*	0.255501	3.60378e-13	3.31697	4.83468
	WT (Col-0)	0.707564	0.24027	0.0536433	-0.00605573	1.42118
	Ptae69534	0.679369	0.236367	0.0650726	-0.0226585	1.3814
	BxCN10334	-0.251012	0.244682	0.947723	-0.977734	0.47571
	BxCN10337	-0.00904762	0.24168	1	-0.726853	0.708757
	BxCA10290	2.53471*	0.247958	3.60378e-13	1.79826	3.27116
BxCA10290	∆γvpe mutant	1.54111*	0.261448	2.26736e-07	0.764597	2.31763
	WT (Col-0)	-1.82715*	0.246585	3.2356e-11	-2.55952	-1.09477
	Ptae69534	-1.85534*	0.242783	7.68874e-12	-2.57643	-1.13426
	BxCN10334	-2.78572*	0.250885	3.60378e-13	-3.53087	-2.04058
	BxCN10337	-2.54376*	0.247958	3.60378e-13	-3.28021	-1.80731
	BxCA10284	-2.53471*	0.247958	3.60378e-13	-3.27116	-1.79826
* The mean difference is significant at the 0.05 level.
