# Supplementary material for: Roles of Species-Specific Legumains in Pathogenicity of the Pinewood Nematode Bursaphelenchus xylophilus
Source: Int J Mol Sci. 2022 Sep 9;23(18):10437. doi: 10.3390/ijms231810437 (PMC9499627; doi:10.3390/ijms231810437)
Supplement: Supplementary file 1 [file ijms-23-10437-s001.zip › Table S7.xlsx]

## Sheet: Table S7
Table S7. List of 59 DEGs with identical expression patterns in Arabidopsis transcriptomes of the wild-type and the two transgenic lines with two B. xylophilus-specific legumains, compared with ∆γvpe mutant.
Gene_id	TAIR annotation	WT vs ∆γvpe mutant			BxCN10334 transgenic line vs ∆γvpe mutant			BxCN10348 transgenic line vs ∆γvpe mutant
		Mean normalised counts	Log2 fold change	P-value	Mean normalised counts	Log2 fold change	pvalue	Mean normalised counts	Log2 fold change	P-value
AT5G52900	MAKR6	99.2181	2.92086	1.02596e-05	126.601	4.83522	1.99247e-21	93.6251	4.24658	1.31249e-11
AT1G79110	BRG2	214.801	2.48966	5.68175e-06	452.345	3.89853	1.57162e-42	491.378	4.04297	3.13855e-31
AT1G08650	PPCK1	495.635	2.49902	5.55967e-11	957.482	3.37984	1.68241e-28	813.281	3.03763	2.49127e-10
AT5G07580	ERF106	443.092	1.67577	0.000209902	1240.84	3.2856	8.33013e-57	1031.45	2.92443	3.80496e-12
AT3G61460	BRH1	767.288	2.37219	6.62122e-05	979.204	3.20059	3.70882e-22	710.878	2.71496	4.60588e-11
AT4G19700	ILP, BOI	482.152	3.4541	7.58643e-16	388.343	3.18322	3.02286e-33	274.641	2.55018	1.57733e-07
AT5G25350	EBF2	2168.55	4.69286	3.56542e-43	735.261	3.01816	4.75845e-32	493.777	2.4144	1.37664e-13
AT5G62280	DUF1442	196.246	3.69065	2.83885e-09	53.2215	2.95944	3.26166e-08	69.26	3.1369	2.26066e-06
AT3G55646	TPRXL	74.1256	2.90377	9.06341e-08	63.0057	2.8425	8.69984e-09	119.183	3.12679	3.86634e-05
AT2G33480	NAC041	338.075	2.31351	2.49155e-05	361.509	2.58309	2.75586e-11	309.187	2.32167	4.38661e-06
AT4G34950	MFS1	2397.03	2.2044	3.43799e-07	3073.87	2.50624	2.25048e-15	4725.11	3.06579	1.81117e-09
AT3G50650	GRAS family transcription factor	244.345	2.31306	1.21031e-09	268.111	2.30114	5.78995e-16	184.024	1.65788	0.000157157
AT1G79160	Filamentous hemagglutinin transporter	324.449	2.61142	1.17447e-07	253.949	2.26762	8.31345e-10	225.869	2.11929	8.27387e-07
AT5G20250	DIN10	1933.28	2.75321	1.88702e-19	1557.26	2.1919	2.00001e-28	1202.35	1.76897	1.72302e-07
AT2G27820	ADT3	445.755	2.64635	3.06126e-06	234.674	1.9928	9.71448e-10	241.109	2.08557	7.33105e-08
AT5G45100	BRG1	355.1	2.2381	3.91866e-08	330.496	1.98364	1.89932e-13	366.749	2.18351	1.43362e-08
AT2G30230	6,7-dimethyl-8-ribityllumazine synthase	374.224	2.36698	1.4297e-10	317.796	1.90314	4.19501e-11	304.683	1.80868	0.000158432
AT2G34650	PID, PINOID	99.3636	2.17226	0.000149672	75.8747	1.89645	8.59976e-05	156.113	2.94623	2.82826e-07
AT3G26810	AFB2	632.904	1.63526	2.52327e-06	813.731	1.83528	6.06164e-15	703.142	1.63008	1.42807e-07
AT3G60130	BGLU16	674.1	1.63181	3.56227e-06	860.919	1.83355	1.54054e-19	730.699	1.60267	1.15051e-09
AT2G27770	DUF868	130.869	2.0896	0.000329623	95.9276	1.81126	3.75116e-06	124.321	2.30843	3.10715e-08
AT1G12710	PP2-A12	479.896	1.39767	3.77709e-05	646.698	1.66878	1.13344e-11	619.202	1.66335	9.28635e-09
AT1G16500	Filamentous hemagglutinin transporter	412.75	1.56288	1.05635e-05	500.862	1.66125	1.02638e-12	370.35	1.1417	0.00102616
AT2G28930	APK1B	459.2	2.20731	1.7238e-05	310.636	1.60355	7.05438e-09	264.767	1.37454	5.36301e-05
AT2G44670	DUF581	1168.07	1.86242	3.81332e-09	1085.81	1.46044	1.10034e-13	869.783	1.09871	3.70619e-05
AT5G47060	DUF581	323.195	1.63921	2.32509e-06	325.574	1.37583	2.28548e-07	293.123	1.24783	9.19493e-05
AT3G57020	Calcium-dependent phosphotriesterase	309.413	-1.30925	0.000307363	396.221	-1.12364	1.46847e-06	343.497	-1.5984	1.14884e-07
AT4G36550	PUB5	680.332	-2.50449	1.47767e-11	1034.87	-1.14476	1.09966e-07	991.695	-1.10165	0.000851592
AT5G53570	RABGAP22	1564.11	-1.11598	0.000279011	1860.62	-1.2562	3.83025e-12	1775.45	-1.24851	1.29788e-07
AT1G21100	IGMT1	1453.97	-1.18131	0.000122485	1747.2	-1.26383	2.13344e-06	1527.99	-1.65597	0.000381864
AT2G38470	WRKY33	8809.97	-1.06512	0.000227831	10204.1	-1.31646	1.5708e-10	10299.3	-1.0523	2.0802e-06
AT3G57640	ZRK15	440.343	-1.36952	4.78877e-05	541.913	-1.34534	9.79449e-07	550.098	-1.05665	0.000111838
AT1G64110	DAA1	105.462	-1.96927	0.000127871	143.29	-1.48373	0.000236435	131.623	-1.65429	0.00071224
AT2G26190	IQM4	6887.23	-1.58737	4.28035e-07	8352.98	-1.65418	6.25793e-17	8646.97	-1.19298	0.000321993
AT5G58680	ARM repeat superfamily protein	1101.86	-1.33204	0.000335292	1249.44	-1.78501	3.31448e-11	1151.54	-1.93492	1.34786e-05
AT5G66675	DUF677	2172.9	-1.26539	0.000188993	2406.24	-1.86157	6.38299e-24	2362.61	-1.66727	1.12054e-11
AT2G27310	F-box family protein	5171.86	-1.41011	3.97244e-06	5857.14	-1.87417	1.1805e-22	5533.67	-1.92879	6.91703e-15
AT4G39570	Galactose oxidase/kelch repeat superfamily protein	359.91	-1.631	8.59022e-06	420.376	-1.97203	1.70542e-15	418.738	-1.61082	0.000245718
AT1G20823	ATL80	2896.57	-1.95067	8.33338e-11	3453.13	-2.1592	1.25563e-34	3502.97	-1.70063	1.11244e-08
AT4G11280	ACS6	7675.39	-1.89966	1.26469e-10	8886.42	-2.33978	1.82828e-43	10284.6	-1.12449	0.000133022
AT3G02840	ARM repeat superfamily protein	1918.44	-1.48403	2.20363e-06	2066.03	-2.36367	3.59746e-25	2111.72	-1.78726	1.29438e-06
AT1G18300	NUDT4	12091.2	-1.4813	7.51982e-06	13153.3	-2.3948	2.64237e-42	14345.8	-1.43827	7.51982e-06
AT1G56650	MYB75	654.576	-1.66725	2.43975e-07	722.617	-2.42059	8.04581e-15	649.716	-2.70702	2.57532e-05
AT4G23180	CRK10	7719.02	-1.97268	1.06541e-10	8826.34	-2.55887	1.08537e-43	8992.5	-1.92873	5.78681e-07
AT1G60190	PUB19	1855.35	-1.67645	0.000179003	2071.89	-2.56024	9.55305e-37	2141.11	-1.87487	6.76106e-10
AT5G57100	Nucleotide/sugar transporter family protein	375.212	-1.52822	1.22542e-05	401.099	-2.56237	7.50842e-25	418.508	-1.79176	1.81045e-06
AT4G27654	Transmembrane protein	3262.83	-1.85446	3.99056e-07	3672.57	-2.57491	1.60996e-24	3762.22	-1.91252	1.38526e-06
AT4G29780	None	39400.5	-1.75802	1.14176e-05	43447.8	-2.70949	5.56643e-33	45686.6	-1.83106	6.14277e-07
AT4G24580	REN1	192.407	-2.41828	1.58443e-08	223.643	-3.07801	3.52662e-17	253.506	-1.5562	0.000412878
AT1G27770	ACA1	12901.8	-1.50933	6.04389e-05	13162.9	-3.15238	5.91454e-56	12898.9	-2.78339	4.45249e-25
AT5G38212	antisense_long_noncoding_rna	87.8762	-2.1893	0.000465133	104.147	-3.24165	4.20467e-12	100.42	-2.9812	4.23557e-08
AT3G45650	NPF2.7, NAXT1	792.544	-1.36603	0.000195358	767.083	-3.41735	2.29546e-30	724.177	-3.55616	1.21717e-21
AT1G33760	ERF022	1436.42	-2.0712	6.65244e-06	1576.77	-3.55943	8.71292e-49	1749.26	-1.84574	1.33991e-05
AT5G45340	CYP707A3	4427.37	-2.43472	1.907e-08	4946.46	-3.88446	4.75536e-35	5144.78	-2.42031	2.81089e-06
AT3G03030	F-box	477	-1.70766	4.35802e-06	478.278	-4.00595	5.90438e-44	478.425	-2.97154	9.02258e-11
AT5G28610	ATP-dependent RNA helicase DRS1-like protein	397.687	-1.30354	0.00013544	367.333	-4.01792	1.80983e-23	355.769	-3.4432	1.13937e-09
AT5G11140	PEARLI-4	168.144	-3.06947	1.66686e-07	196.169	-4.62194	6.43088e-15	187.669	-4.0469	2.03844e-08
AT4G34410	ERF109	661.103	-1.49513	5.8603e-05	624.71	-4.83405	7.45443e-77	617.416	-3.54886	1.03923e-13
AT5G51990	CBF4, DREB1D	839.899	-2.36098	9.8452e-09	898.373	-5.00264	6.56449e-58	902.451	-3.34509	4.50238e-13
