# Supplementary material for: Roles of Species-Specific Legumains in Pathogenicity of the Pinewood Nematode Bursaphelenchus xylophilus
Source: Int J Mol Sci. 2022 Sep 9;23(18):10437. doi: 10.3390/ijms231810437 (PMC9499627; doi:10.3390/ijms231810437)
Supplement: Supplementary file 1 [file ijms-23-10437-s001.zip › Table S8.xlsx]

## Sheet: Table S8
Table S8. Enriched GO terms of the 59 DEGs shared in Arabidopsis transcriptomes of the wild-type and the transgenic lines with two B. xylophilus-specific legumains
		Whole Genome	Differentially expressed genes (three shared)
		Gene Number	Gene Number	up-regulated	down-regulated	expected	Fold Enrichment	over/under	P value
Biological process	Hormone-mediated signaling pathway (GO:0009755)	803	10	6	4	1.69	5.92	+	0.0185
	Cellular response to hormone stimulus (GO:0032870)	899	10	6	4	1.89	5.29	+	0.0488
	Response to endogenous stimulus (GO:0009719)	1615	14	8	6	3.4	4.12	+	0.014
	Response to organic substance (GO:0010033)	1927	17	9	8	4.05	4.2	+	0.000802
	Response to chemical (GO:0042221)	2810	19	9	10	5.91	3.22	+	0.00752
	Response to hormone (GO:0009725)	1597	14	8	6	3.36	4.17	+	0.0123
	Response to oxygen-containing compound (GO:1901700)	1637	14	5	9	3.44	4.07	+	0.0163
	Unclassified	5110	7	3	4	10.75	0.65	-	0
Molecular function	Ubiquitin-protein transferase activity (GO:0004842)	466	8	5	3	0.98	8.16	+	0.0109
	Ubiquitin-like protein transferase activity (GO:0019787)	476	8	4	4	1	7.99	+	0.0127
	Unclassified	5475	9	3	6	11.51	0.78	-	0
Cellular component	Unclassified	1827	5	3	2	3.84	1.3	+	0
