# Supplementary material for: Roles of Species-Specific Legumains in Pathogenicity of the Pinewood Nematode Bursaphelenchus xylophilus
Source: Int J Mol Sci. 2022 Sep 9;23(18):10437. doi: 10.3390/ijms231810437 (PMC9499627; doi:10.3390/ijms231810437)
Supplement: Supplementary file 1 [file ijms-23-10437-s001.zip › Table S9.xlsx]

## Sheet: Table S9
Table S9. List of additional 1333 DEGs with identical expression patterns in Arabidopsis transcriptomes of the two transgenic lines, compared with ∆γvpe mutant.
Gene_id	TAIR Symbols	BxCN10334 transgenic line vs mutant			BxCN10337 transgenic line vs mutant
		Mean normalised counts	Log2 fold change	P-value	Mean normalised counts	Log2 fold change	P-value
AT4G38860	SAUR16	160.157	5.91319	4.73e-22	185.829	6.27347	6.04e-26
AT1G25440	BBX15	5002.78	4.61676	6.2e-77	4946.3	4.65994	1.39e-69
AT3G12830	SAUR72	990.665	4.19996	3.69e-54	785.614	3.85511	1.89e-26
AT1G30250	--	1053.11	4.12901	1.03e-76	1022.85	3.63211	3.61e-09
AT2G36050	OFP15	53.8911	4.01285	1.38e-11	80.423	4.53973	1.46e-13
AT3G21460	ROXY3	38.2148	3.84731	3.05e-09	55.7705	3.8298	7.08e-07
AT3G22970	--	3125.28	3.79017	2.52e-81	2464.28	3.39423	2.43e-21
AT5G02515	--	26.4965	3.69874	1.81e-06	32.8687	4.08168	1.12e-07
AT3G10190	CML36	162.7	3.63993	9.96e-23	122.308	3.20064	4.49e-12
AT5G56870	BGAL4	387.406	3.62336	3.24e-38	233.012	2.74122	1.35e-08
AT4G32280	IAA29	119.056	3.4387	5.23e-17	100.591	3.01474	3.12e-07
AT5G39080	--	231.799	3.2703	6.76e-19	212.399	3.1061	3.21e-11
AT4G38850	SAUR15	17.8241	3.25081	3.73e-05	18.6314	2.9779	0.00044335
AT3G57240	BG3	542.717	3.23333	1.98e-21	588.795	3.0687	5.4e-07
AT1G21920	MRF1	1296.07	3.1795	7.41e-48	771.97	2.30064	1.31e-07
AT3G60220	TL4	14.4989	3.15022	0.000139696	19.569	3.21147	0.000181581
AT5G02760	APD7, SSPP	81.5029	3.14885	6.99e-06	129.128	3.19944	8.73e-05
AT1G75750	GASA1	7447.47	3.13621	1.12e-20	3625.26	1.95444	9.28e-05
AT2G41940	ZFP8	404.455	3.00544	8.57e-15	385.588	2.9194	1.61e-09
AT2G18300	HBI1	1231.03	2.97408	1.11e-41	1058.87	2.7857	2.28e-25
AT5G03230	--	480.96	2.95962	2.03e-21	400.25	2.65476	5.78e-10
AT1G68520	BBX14	4072.71	2.95154	4.09e-34	4457.32	3.1409	1.22e-26
AT2G08045	--	8.60123	2.94006	0.000663796	15.5744	3.29545	0.000169574
AT4G34760	SAUR50	23.7612	2.92473	0.000103349	47.2845	3.83347	2.27e-07
AT3G45210	--	204.747	2.82988	3.6e-16	147.813	2.20672	7.07e-05
AT5G42680	--	34.472	2.81277	4.79e-06	39.1269	2.76637	0.000158863
AT3G30180	BR6OX2, CYP85A2	162.123	2.74171	4.78e-13	248.99	3.46192	3.53e-19
AT3G62630	--	361.495	2.70307	2.13e-18	431.623	3.02498	1.07e-17
AT5G04820	OFP13, ATOFP13	71.684	2.69493	4.61e-09	62.5885	2.47697	5.25e-06
AT5G65683	--	207.953	2.6683	1.38e-16	208.098	2.7202	7.82e-14
AT5G15310	MYB16	72.5252	2.64328	2.12e-08	163.731	3.69079	2.61e-10
AT2G44740	CYCP4;1	40.2097	2.63232	2.44e-05	63.3135	3.07045	1.86e-05
AT1G23390	KFB	1516.03	2.62599	1.07e-39	1133.93	2.14649	2.95e-09
AT4G34750	SAUR49	138.849	2.61947	5.84e-09	127.878	2.53149	3.39e-07
AT4G36540	BEE2	308.291	2.59679	8.19e-12	423.039	3.10614	9.34e-13
AT3G63210	MARD1	627.862	2.55594	2.33e-15	512.497	2.24726	8.74e-08
AT5G47370	HAT2	277.355	2.54136	2.98e-10	242.924	2.32219	3.46e-06
AT5G54630	--	198.259	2.53888	3.07e-14	251.047	2.9546	1.26e-14
AT1G49130	BBX17	67.4486	2.52668	6.44e-08	118.706	3.20584	1.22e-07
AT5G39860	PRE1, BNQ1, BHLH136	15.5406	2.51201	0.00148397	26.2266	3.23307	3.18e-05
AT3G13750	BGAL1	4086.14	2.4711	1.62e-19	3292.05	2.14516	3.23e-09
AT5G46690	bHLH071	60.0341	2.45297	4.44e-06	170.522	3.52307	6.89e-07
AT2G36470	--	302.756	2.44599	2.16e-17	334.614	2.65545	4.46e-15
AT1G71030	MYBL2	1037.78	2.44227	3.44e-29	805.915	2.00225	8.99e-07
AT1G76890	GT2	323.271	2.43864	6.01e-14	239.437	1.97757	1.32e-06
AT4G28270	RMA2	257.694	2.43143	5.39e-16	195	1.96484	8.96e-06
AT2G31230	ERF15	286.078	2.4272	1.7e-18	266.054	2.30798	2.59e-08
AT5G41761	--	111.312	2.41002	6.26e-09	134.382	2.54529	3.76e-05
AT3G19850	--	521.85	2.40632	1.45e-20	503.766	2.41266	1.75e-16
AT3G26320	CYP71B36	77.6812	2.39891	1.61e-07	76.4496	2.27578	0.000236682
AT2G28630	KCS12	332.909	2.39199	4.2e-09	351.896	2.49278	1.81e-07
AT1G18810	--	58.263	2.37634	1.92e-05	72.9274	2.78052	6.38e-07
AT3G60390	HAT3	151.567	2.37154	1.68e-11	144.257	2.27064	3.77e-06
AT1G78170	--	35.5685	2.35678	0.000334448	54.104	2.71976	0.000306736
AT1G75360	--	43.035	2.34629	1.87e-05	54.3921	2.69501	5.83e-06
AT1G21050	--	152.942	2.34324	1.47e-11	149.765	2.28611	2.98e-06
AT1G71970	--	240.535	2.34257	8.18e-16	224.771	2.23296	1.33e-07
AT4G14620	--	149.885	2.3358	3.02e-10	149.909	2.38316	1.57e-08
AT3G07650	COL9	885.126	2.3255	2.19e-18	921.066	2.45161	2.61e-15
AT3G23880	--	36.3546	2.29769	0.000123824	43.8347	2.51915	0.000154862
AT1G28310	--	128.608	2.28615	1.24e-10	114.536	2.10181	6.47e-06
AT2G32100	OFP16	69.7172	2.24522	3.42e-05	60.451	2.09724	0.000153943
AT1G14280	PKS2	248.067	2.20808	6.24e-11	244.689	2.24209	2.65e-09
AT2G21210	SAUR6	124.436	2.19384	6.23e-06	115.685	2.0354	0.000792918
AT4G40070	ATL32	43.7684	2.19306	4.24e-05	43.7605	2.20791	0.000184799
AT1G31350	KUF1	316.943	2.18459	1.21e-16	286.265	2.03076	1.42e-07
AT1G14920	GAI, RGA2	584.455	2.18157	1.65e-12	676.294	2.49882	4.98e-15
AT2G04240	XERICO	367.344	2.14769	4.89e-17	347.908	2.11663	4.05e-12
AT1G17665	--	504.58	2.1347	4.69e-09	507.917	2.13128	2.03e-05
AT3G08870	LecRK-VI.1	245.11	2.12179	2.99e-12	150.916	1.30511	0.0010542
AT1G74940	--	675.493	2.07199	3.45e-11	596.69	1.88336	6.71e-06
AT5G62900	--	461.073	2.07098	3.84e-16	393.761	1.85404	9.77e-09
AT3G47600	MYB94, ATMYBCP70	129.787	2.06715	5.21e-06	124.141	2.02478	0.000107175
AT1G13360	--	2890.9	2.0612	2.45e-27	2257.18	1.67545	2.12e-09
AT4G16447	--	40.004	2.03668	0.000427433	43.4077	2.15495	0.000842156
AT2G45590	--	433.568	2.00367	2.24e-17	438.592	2.04468	5.21e-08
AT5G67390	--	115.927	2.00037	2.38e-06	110.046	1.96915	2.26e-05
AT4G27840	--	122.104	1.97055	2.82e-08	128.092	2.10387	2.19e-07
AT1G07050	FITNESS	1406.66	1.96781	5.29e-13	1653.38	2.31071	6.97e-14
AT5G60050	--	92.4558	1.96654	5.25e-06	86.8863	1.90016	0.000150803
AT5G44260	TZF5	140.686	1.96537	2.57e-07	152.31	2.06041	9.63e-05
AT5G47250	--	148.515	1.95896	1.55e-08	124.489	1.7084	2.36e-05
AT4G19170	NCED4, CCD4	5650.27	1.95786	3.63e-14	5056.5	1.71827	0.000693366
AT3G11090	LBD21	169.455	1.95358	1.7e-09	136.004	1.61326	9.71e-05
AT5G61600	ERF104	4051.8	1.94162	1.99e-08	4148.36	2.01438	3.29e-06
AT1G07280	--	3143.72	1.93089	1.2e-22	2670.72	1.70104	2.67e-10
AT5G53160	RCAR3, PYL8	1098.9	1.92145	3.67e-14	848.604	1.50524	2.17e-05
AT4G23870	--	229.65	1.91476	1.27e-07	269.394	2.23845	2.47e-08
AT4G17080	--	445.698	1.91211	7.92e-12	370.799	1.64175	3.85e-06
AT3G50700	IDD2	674.665	1.91165	1.09e-11	608.88	1.78955	2.88e-07
AT5G42750	BKI1	219.661	1.90729	8.39e-09	205.802	1.8489	3.17e-06
AT3G62550	--	3909.46	1.90723	2.19e-14	3687.64	1.84616	2.3e-07
AT1G15125	--	8626.24	1.89023	2.6e-09	11408.7	2.19969	0.000230682
AT1G06760	H1.1, HON1	1128.29	1.88502	3.05e-11	1017.13	1.73175	2.42e-05
AT5G56100	--	71.7276	1.88326	2.05e-05	74.8357	1.97745	0.000112989
AT1G56150	SAUR71	561.625	1.87445	8.23e-17	549.6	1.86985	1.27e-07
AT1G69530	EXPA1	393.131	1.86891	5.61e-06	491.81	2.25306	4.89e-06
AT1G21270	WAK2	3016.17	1.86029	1.7e-25	2511.34	1.59377	4.11e-11
AT5G23280	TCP7	764.108	1.85878	1.57e-12	798.488	1.98423	1.66e-08
AT3G62980	TIR1	1117.62	1.84723	1.23e-17	1215.59	2.07041	5.84e-17
AT1G72910	--	5864.58	1.83647	8.02e-09	6127.29	1.95936	6.54e-07
AT2G18560	--	110.858	1.83313	2.67e-06	123.366	2.08234	4.72e-07
AT5G07610	--	111.431	1.82389	1.49e-06	123.106	2.0544	8.57e-07
AT1G67590	--	109.425	1.8225	0.00013797	131.306	2.23753	1.94e-07
AT2G42620	MAX2	306.468	1.81325	1.97e-08	282.83	1.73052	3.93e-06
AT5G18680	TLP11	766.47	1.8124	2.05e-15	707.505	1.7378	7.17e-10
AT3G20670	HTA13	130.363	1.80768	6.05e-06	162.27	2.18375	7.93e-06
AT3G52060	GnTL	1159.18	1.80175	3.65e-21	842.934	1.26336	1.01e-05
AT4G13493	--	167.489	1.79685	1.34e-07	172.239	1.87257	1.96e-05
AT1G47580	DYW1	91.016	1.79246	2.89e-05	108.661	2.16675	5.58e-07
AT1G26920	--	377.924	1.78958	3.2e-10	390.854	1.92741	1.54e-10
AT4G14400	ACD6	18061.4	1.78083	1.51e-10	13539.9	1.31385	0.000102586
AT3G09580	--	178.215	1.78007	1.52e-07	236.408	2.30727	4.81e-09
AT5G66770	--	152.065	1.77559	1.74e-06	145.365	1.74809	7.61e-05
AT5G43700	ATAUX2-11, IAA4	328.986	1.76793	7e-09	345.627	1.86928	1.78e-05
AT4G27240	--	62.678	1.75535	0.000124172	69.0292	1.96096	0.000102818
AT4G40065	--	145.227	1.74805	1.09e-06	152.605	1.80535	0.000772346
AT2G15890	MEE14, CBP1	8813.58	1.72966	1.09e-23	7456.53	1.46338	8.15e-06
AT1G72430	SAUR78	615.562	1.72674	2.11e-12	667.152	1.8855	4.23e-06
AT1G67050	--	183.972	1.72273	5.94e-08	200.797	1.93788	1.26e-07
AT3G47500	CDF3	831.686	1.71197	1.99e-15	680.735	1.40818	3.58e-07
AT3G45260	BIB	957.442	1.70296	2.36e-09	685.619	1.1408	0.0010795
AT4G26540	RGFR3, RGI3	114.487	1.69364	0.000929918	158.561	2.27156	2.08e-05
AT5G54490	PBP1	741.234	1.6923	2.09e-11	809.134	1.88321	4.12e-07
AT1G24625	ZFP7	473.504	1.69202	3e-09	390.684	1.38945	0.000354845
AT5G10930	CIPK5, SnRK3.24	211.592	1.68958	1.88e-08	176.118	1.40612	0.000361325
AT2G01990	--	78.1251	1.67117	0.00021226	93.7416	2.01342	8.96e-05
AT3G53730	--	842.916	1.66879	7.5e-11	1004.62	2.05677	6.81e-13
AT1G29400	AML5, ML5	3226.12	1.66801	6.59e-15	2637.91	1.35494	4.95e-06
AT2G23770	LYK4, AtLYK4	294.727	1.66733	8.31e-10	293.434	1.7104	3.25e-06
AT3G10960	ATAZG1, AZG1	250.108	1.66488	2.6e-08	190.839	1.22654	0.00063786
AT1G13470	--	2348.37	1.66171	1.01e-17	1738.3	1.14309	0.000212359
AT1G12020	--	162.556	1.6605	1.54e-07	145.77	1.52118	8.37e-05
AT4G24800	ECIP1, MRF3	855.389	1.65828	2.88e-15	811.209	1.63357	3.73e-10
AT1G71020	PUB10	212.039	1.6575	2.74e-07	234.688	1.85147	6.15e-05
AT2G38180	--	265.953	1.64239	6.76e-07	491.845	2.34609	0.000579544
AT5G21170	AKINBETA1	625.224	1.63712	8.25e-11	563.853	1.50998	2.51e-06
AT1G56220	--	9532.94	1.63287	5.92e-23	8611.57	1.49496	1.07e-06
AT4G33980	COR28, HUP41	1766.08	1.62621	9.75e-10	1608.2	1.51745	7.65e-06
AT4G01670	--	97.2693	1.62161	0.000201068	113.791	1.94406	5.03e-05
AT2G01505	CLE16	53.0718	1.62139	0.000708929	63.4654	1.91572	0.000864517
AT4G29310	--	109.089	1.61164	6.69e-05	175.075	2.31699	5.8e-05
AT1G72820	--	278.361	1.60549	1.18e-07	242.479	1.41679	0.00012221
AT5G44680	--	250.991	1.60117	1.18e-05	437.104	2.39664	3.89e-05
AT4G19660	NPR4, ATNPR4	838.874	1.59643	2.23e-09	634.239	1.13157	0.000689544
AT1G22640	ATMYB3, MYB3	380.276	1.58997	8.78e-09	307.441	1.25784	0.000238437
AT3G48720	DCF	317.6	1.57958	4.75e-06	442.462	2.25825	3.48e-13
AT5G56040	RGI4, SKM2	405.861	1.57945	7.43e-08	438.225	1.72852	0.000168782
AT5G27320	ATGID1C, GID1C	414.623	1.57435	5.44e-10	354.67	1.34613	5.38e-05
AT5G26230	MAKR1	154.659	1.56953	0.000257908	165.567	1.74575	0.000268482
AT5G40890	ATCLC-A, CLC-A, CLCA, ATCLCA	1122.81	1.54759	9.45e-08	1046.33	1.45244	0.00055202
AT3G06740	GATA15	62.9458	1.54637	0.000632288	87.5091	2.13845	2.26e-05
AT3G05130	--	214.6	1.54525	1.6e-05	249.543	1.81354	0.000307003
AT5G57630	CIPK21, SnRK3.4	3436.52	1.54486	4.3e-19	2869.43	1.23852	0.000693384
AT1G12820	AFB3	247.13	1.53647	3.54e-06	230.061	1.46329	0.000227932
AT1G53035	--	309.743	1.53477	6.19e-06	276.544	1.3928	0.000487983
AT3G12150	--	146.038	1.51829	8.07e-05	150.857	1.6126	0.000649623
AT5G22920	CHYR1, AtRZPF34, RZPF34	232.756	1.50223	2.76e-07	256.905	1.71926	2.46e-05
AT2G22430	ATHB6, HB6	11833.5	1.50046	2.43e-17	10740.8	1.37113	1.44e-05
AT4G36970	--	380.488	1.49272	3.61e-09	372.134	1.48616	0.000312329
AT5G54640	HTA1, RAT5, ATHTA1	437.691	1.46345	7.08e-09	408.72	1.41096	2.79e-06
AT4G14540	NF-YB3	385.861	1.46155	2.02e-07	400.716	1.60024	3.46e-06
AT2G24762	AtGDU4, GDU4	150.718	1.46055	0.000194757	182.938	1.85189	5.18e-05
AT5G41400	--	529.627	1.45663	3.91e-09	425.477	1.10096	0.000401307
AT2G39920	--	891.855	1.45499	2.07e-07	851.85	1.42496	0.000185
AT5G44190	GLK2, ATGLK2, GPRI2	2070.65	1.44623	9.58e-07	1904.32	1.35483	0.000217156
AT2G02950	PKS1	175.487	1.43874	2.49e-06	198.285	1.68064	0.000234067
AT5G17600	ATL52	81.9734	1.43824	0.00047633	82.2244	1.5076	0.00104182
AT4G14270	--	3851.82	1.4203	2.83e-09	3362.8	1.22947	8.15e-05
AT1G75190	--	143.093	1.40986	5.2e-05	162.812	1.71158	1.54e-05
AT5G07670	--	254.023	1.40948	8.06e-05	263.338	1.53857	0.000269963
AT5G11060	KNAT4	2113.81	1.40151	1.69e-05	2038.36	1.3972	0.00045265
AT3G04670	WRKY39, ATWRKY39	252.542	1.39883	6.43e-06	224.27	1.24854	0.000341026
AT1G66400	CML23	282.928	1.39761	3.73e-05	319.922	1.67246	9.47e-05
AT2G33830	DRM2, DAP2, AtDRM2	49470.4	1.39425	2.47e-11	966.83	-2.46803	0.000400113
AT1G21250	WAK1, PRO25	10918.3	1.39341	1.43e-11	8722.72	1.02557	4.79e-05
AT5G47230	ERF5, ATERF-5, ATERF5	1160.26	1.38453	1.32e-07	1469.11	1.87377	1.01e-07
AT3G06080	TBL10	880.802	1.37271	5.05e-11	855.527	1.39681	9.65e-08
AT2G48030	--	422.647	1.37075	6.43e-08	418.025	1.41679	1.92e-05
AT5G23340	--	188.978	1.35253	5.85e-06	180.772	1.33723	0.000236703
AT3G50690	--	761.812	1.3522	2.02e-07	650.829	1.11793	0.00069436
AT3G49670	BAM2	275.852	1.35026	0.000339519	444.967	2.21465	1.24e-06
AT1G35210	--	1265.3	1.34685	1.34e-08	1170.84	1.27659	4.47e-06
AT1G15260	--	292.659	1.34467	2.66e-05	327.587	1.63121	5.22e-06
AT5G08520	MYBS2	602.293	1.33363	1.83e-09	573.618	1.31916	1.6e-06
AT3G13310	DJC66	853.18	1.33196	2.13e-10	857.85	1.42078	1.98e-07
AT1G75540	STH2	452.268	1.32814	1.25e-07	381.779	1.06886	0.000924638
AT3G26740	CCL	28545.3	1.32775	2.29e-15	28735.4	1.42497	3e-11
AT3G04160	--	121.284	1.32274	0.000428053	132.02	1.54658	0.000299129
AT3G47160	--	1601.57	1.30985	6.12e-09	1398.07	1.11474	0.000184521
AT2G45180	DRN1	16788.1	1.30969	1.37e-09	16320.1	1.33099	3e-06
AT3G16520	UGT88A1	1349.63	1.30627	9.96e-09	1493.62	1.58721	1.73e-10
AT5G16000	NIK1	144.719	1.30546	0.00116406	236.348	2.04105	0.000869652
AT5G15410	DND1, ATCNGC2, CNGC2	2226.75	1.29311	4.24e-07	2393.59	1.48268	9.71e-05
AT2G18940	--	254.985	1.2922	0.00025569	274.973	1.50488	0.000202367
AT5G10150	SOK2	159.92	1.29066	0.000235048	165.499	1.43251	0.000251645
AT5G41920	AtSCL23, SCL23	249.041	1.28624	1.69e-05	255.245	1.3953	0.000414382
AT3G06590	RITF1, AIF2	267.404	1.27772	2.36e-06	268.832	1.36304	3.35e-05
AT1G72645	--	108.331	1.27335	0.00131596	109.885	1.38122	0.000962741
AT1G71180	--	166.819	1.27183	0.000486669	165.755	1.33684	0.00103142
AT3G16180	NRT1.12	435.394	1.25458	5.43e-06	426.571	1.29311	0.000110819
AT1G07250	UGT71C4	664.836	1.25333	8.89e-07	704.985	1.44722	1.75e-06
AT1G67340	--	513.703	1.25313	1.48e-07	628.84	1.66319	5.83e-05
AT5G51770	--	308.12	1.23851	8.79e-05	304.315	1.28956	0.000608973
AT5G25210	--	447.845	1.23781	4.31e-07	429.936	1.23743	4.86e-05
AT3G22104	--	172.907	1.23547	0.00027525	186.556	1.43807	0.000829955
AT5G05550	ENAP2, VFP5	128.502	1.235	0.000545202	131.573	1.3571	0.00067651
AT2G27050	EIL1, AtEIL1	996.833	1.22716	9.81e-10	1131.18	1.53456	1.36e-06
AT2G02410	--	250.189	1.22579	2.65e-05	252.115	1.31573	0.000159588
AT5G24490	--	4473.34	1.2257	4.27e-06	5290.07	1.6236	1.75e-07
AT5G63470	NF-YC4	250.112	1.22299	0.000157045	270.232	1.45827	1.68e-05
AT1G75460	--	1937.51	1.22059	3.56e-07	2326.37	1.64624	3.31e-08
AT1G49750	--	4182.79	1.21948	5.32e-13	4007.84	1.19313	0.000381916
AT1G47270	TLP6, AtTLP6	291.887	1.20841	1.12e-05	279.933	1.20535	0.000339853
AT2G32010	CVL1	356.935	1.19511	0.000373799	444.122	1.67827	9.46e-06
AT3G18050	--	801.112	1.18902	1.12e-05	1093.32	1.81942	1.37e-06
AT3G24760	--	203.384	1.18591	3.78e-05	200.82	1.23749	0.000432362
AT2G02070	AtIDD5, IDD5	1252.92	1.18358	7.16e-05	1381.87	1.44721	5.09e-05
AT5G10550	GTE2	607.279	1.18317	2.45e-08	659.002	1.42436	2.36e-07
AT1G01430	TBL25	562.386	1.18159	7.07e-08	583.274	1.33749	9.57e-07
AT5G44410	AtBBE27	174.198	1.17787	0.00101782	205.458	1.57538	2.04e-05
AT3G20810	JMJD5	673.147	1.17632	9.17e-05	792.369	1.55992	1.67e-05
AT3G62660	GATL7	968.839	1.17517	1.41e-07	990.983	1.30731	5.65e-07
AT5G27670	HTA7	644.278	1.1735	2.35e-06	679.136	1.35893	8.06e-06
AT2G26110	--	257.248	1.17138	0.00025332	260.923	1.27532	0.00081908
AT3G57790	PGF8	296.687	1.16448	1.14e-05	284.998	1.16576	0.000307109
AT3G06150	--	285.625	1.16382	5.89e-05	343.183	1.59574	9.46e-07
AT1G75800	--	3279.36	1.16258	6.34e-10	2911.07	1.0052	1.76e-05
AT3G18035	HON4	1268.02	1.1523	3.54e-09	1227.99	1.16837	2.49e-05
AT5G26622	--	342.681	1.15105	3.72e-06	313.555	1.05436	0.000561299
AT1G33240	AT-GTL1, AT-GTL2, GTL1	1103.31	1.14777	2.03e-07	1262.64	1.46718	4.82e-05
AT3G46030	HTB11	1187.92	1.14065	3.1e-08	1228.19	1.29333	5.83e-07
AT2G15292	--	459.881	1.13782	1.65e-05	436.743	1.11662	0.000571836
AT5G60710	--	952.854	1.13702	4.17e-06	969.827	1.2554	3.5e-05
AT4G03150	--	125.134	1.13436	0.000951616	156.825	1.63975	1.13e-05
AT2G40080	ELF4	1605.63	1.13132	8.65e-08	1814	1.46071	2.61e-09
AT1G66890	--	255.451	1.1306	0.000152667	271.603	1.32968	0.000195534
AT3G16720	ATL2, TL2	2129.93	1.12649	2.9e-10	2354.15	1.40483	8.11e-08
AT1G68190	BBX27	294.126	1.12008	0.000251644	333.556	1.42254	0.000361727
AT1G13900	PAP2	392.416	1.11966	4.18e-06	381.99	1.14444	0.000342797
AT4G27657	--	1978.11	1.11289	9.65e-06	2414.16	1.57228	1.39e-06
AT1G02300	AtcathB1	1104.08	1.11175	6.89e-07	1022.28	1.03652	0.000491752
AT1G61350	--	163.324	1.10576	0.000443076	187.289	1.43613	0.000257279
AT5G58380	CIPK10, PKS2, SIP1, SNRK3.8	232.079	1.09837	0.000103046	224.423	1.11114	0.00109782
AT2G28740	HIS4	156.078	1.0983	0.00143442	229.836	1.78974	0.00063128
AT4G07825	--	401.435	1.07855	8.38e-06	407.935	1.19551	6.74e-05
AT4G00270	GeBP, STKR1	484.704	1.07667	2.4e-06	455.683	1.03565	0.000312815
AT5G14370	--	740.488	1.07544	1.33e-06	817.867	1.34143	8.38e-05
AT3G14310	ATPME3, PME3	5749.33	1.06944	4.58e-06	8702	1.89453	3.51e-07
AT4G40060	ATHB16, ATHB-16, HB16	893.896	1.069	1.04e-06	834.237	1.01177	0.000395417
AT1G80650	RTL1	212.853	1.06606	0.00048674	217.286	1.1896	0.000937061
AT4G30710	QWRF8	315.923	1.05482	0.000200342	412.998	1.63033	1.91e-05
AT1G30200	--	695.19	1.05342	1.22e-05	652.601	1.00978	0.000506376
AT5G13730	SIG4, SIGD	259.423	1.0465	0.00093431	398.57	1.93945	1.89e-09
AT4G14870	SECE1	581.057	1.04537	8.31e-05	795.289	1.74452	4.55e-11
AT5G42530	--	37243.6	1.03843	6.39e-10	36756.6	1.0897	0.000127513
AT2G42690	AGAP1	1353.27	1.02317	6.88e-07	1361.34	1.12583	7.72e-06
AT1G74840	--	705.486	1.02196	1.24e-06	731.777	1.18445	7.6e-06
AT4G29905	--	492.977	1.01924	2.29e-05	472.234	1.02017	0.000348985
AT1G69040	ACR4	212.291	1.01884	0.00142137	330.442	1.86307	4.47e-05
AT5G03830	--	225.505	1.01659	0.00041221	232.046	1.15324	0.00102089
AT4G27070	TSB2	458.305	-1.00396	0.000263196	381.509	-1.67962	5.79e-07
AT5G15730	CRLK2, AtCRLK2	1045.21	-1.00628	1.41e-05	943.128	-1.24933	3.69e-05
AT1G28230	PUP1, ATPUP1	1533.44	-1.0075	2.06e-05	1345.47	-1.38064	2.41e-05
AT3G02070	--	815.56	-1.00793	1.14e-05	747.016	-1.17833	0.000142852
AT4G03550	ATGSL05, GSL05, ATGSL5, PMR4, GSL5	1810.31	-1.01134	3.18e-07	1723.68	-1.01506	4.9e-05
AT4G16760	ATACX1, ACX1	4078.94	-1.01176	3.53e-05	3498.74	-1.5144	1.93e-06
AT1G22360	AtUGT85A2, UGT85A2	2429.91	-1.02051	4.62e-09	2232.84	-1.1683	0.000124267
AT3G23240	ERF1, ATERF1	222.982	-1.02114	0.0008772	191.489	-1.51576	3.99e-05
AT1G79690	atnudt3, NUDT3	1705.47	-1.02358	2.57e-06	1597.83	-1.09777	5.06e-05
AT3G57550	AGK2, GK-2	1285.52	-1.03013	0.000156781	1059.67	-1.80249	2.26e-12
AT3G04110	GLR1, ATGLR1.1, GLR1.1	975.487	-1.03089	1.63e-07	886.05	-1.22621	0.00040994
AT1G25220	WEI7, ASB1, TRP4	1958.58	-1.03109	0.000616623	1650.32	-1.65098	8.56e-07
AT4G16957	--	775.288	-1.04009	9.11e-07	666.662	-1.53932	1.18e-07
AT1G18390	LRK10L1.1, LRK10L1.2	901.113	-1.04072	5.63e-07	753.09	-1.68677	6.16e-07
AT1G72700	ALA5	1653.29	-1.04222	7.53e-06	1404.06	-1.57428	7.26e-05
AT3G01430	--	355.597	-1.04466	1.62e-05	327.119	-1.19803	0.000121609
AT5G13680	ELO2, ABO1	1185.73	-1.04578	3.1e-05	1128.48	-1.04935	0.000587097
AT2G37110	--	3938.33	-1.04921	1.64e-05	3607.14	-1.2286	3.17e-05
AT1G69610	--	471.266	-1.05052	0.000101785	374.166	-2.06365	3.16e-09
AT5G58320	NET4A	220.848	-1.0534	0.000252732	187.698	-1.57766	0.000434439
AT3G53810	LecRK-IV.2	555.543	-1.05599	0.000328312	474.128	-1.59388	1.85e-05
AT1G68580	--	1482.76	-1.0565	2.97e-07	1372.59	-1.18482	1.22e-05
AT2G46650	B5 #1, ATCB5-C, CB5-C	2954.86	-1.05839	7.5e-10	2613.39	-1.38039	0.000110108
AT4G35500	--	346.246	-1.05921	6.41e-05	289.829	-1.65443	0.000391642
AT3G13380	BRL3	641.233	-1.06042	0.000410174	501.799	-2.18575	2.96e-09
AT3G46080	--	1051.58	-1.06393	0.000609346	808.583	-2.2905	3.69e-07
AT5G67340	PUB2	953.237	-1.06524	0.000326171	711.4	-2.68857	8.84e-20
AT1G13340	ISTL6	2522.2	-1.06692	5.01e-09	1814.16	-3.00443	1.35e-13
AT3G51550	FER	7495.04	-1.07049	1.89e-10	7127.15	-1.08021	1.06e-06
AT1G16670	CRPK1	1222.43	-1.07093	2.17e-07	1016.52	-1.78844	1.07e-11
AT4G39220	ATRER1A	911.783	-1.08209	1.57e-05	873.951	-1.05253	0.000836102
AT1G11260	STP1, ATSTP1	5153.26	-1.08428	0.000111131	4506.7	-1.50848	1.59e-06
AT4G36730	AtGBF1, GBF1	1285.39	-1.08769	3.18e-06	1208.38	-1.1458	0.000107831
AT5G58730	Mik	763.362	-1.09116	2.59e-07	653.563	-1.55816	0.000594987
AT5G52580	--	1787.73	-1.09185	3.2e-05	1607.46	-1.35454	0.000122532
AT2G29720	CTF2B	1593.29	-1.0928	0.000175054	1393.26	-1.47788	0.000552761
AT4G39670	GLTP	1868.16	-1.09329	2.17e-05	1593.71	-1.6776	9.52e-12
AT1G13210	ALA11, ACA.l	12423	-1.09448	4e-10	11121.2	-1.36312	9.02e-05
AT1G16110	WAKL6	1149.26	-1.0961	3.83e-07	1064.84	-1.2101	0.000207541
AT4G36990	HSF4, HSFB1, AT-HSFB1, ATHSF4	6461.83	-1.10054	4.24e-06	5165.13	-2.12484	1.04e-16
AT3G08710	ATH9, TRX H9, TH9	1173.59	-1.10187	1.2e-08	1101	-1.17082	6.36e-06
AT1G61140	EDA16, FRG4	1525.84	-1.10493	2.31e-06	1326.12	-1.55452	1.86e-06
AT2G31370	AtbZIP59, PosF21	757.378	-1.10505	2.35e-07	737.806	-1.00686	0.000175533
AT2G23450	--	1356.95	-1.10532	7.65e-08	1151.91	-1.70409	2.6e-10
AT3G51160	MUR1, MUR_1, GMD2	2004.17	-1.10572	5.68e-07	1868.87	-1.20274	2.11e-05
AT5G54110	ATMAMI, MAMI	1047.02	-1.10805	1.08e-05	940.521	-1.38932	7.01e-06
AT3G56800	CAM3, acam-3	9445.56	-1.10897	3.32e-07	8767.12	-1.23076	4.04e-06
AT1G30810	PHD3, JMJ18	1650.73	-1.11657	2.2e-09	1587.68	-1.0598	0.000801326
AT1G58848	--	330.017	-1.11743	5.82e-05	297.895	-1.37091	6.6e-05
AT5G14930	SAG101	1703.6	-1.1175	6.16e-07	1580.62	-1.24766	2.06e-07
AT3G58490	SPP1, AtSPP1, LPPdelta	1558.26	-1.11911	1.18e-07	1387.32	-1.45494	1.03e-08
AT1G34420	--	677.483	-1.11913	1.57e-06	578.054	-1.67223	7.11e-07
AT4G01850	SAM-2, MAT2, SAM2, AtSAM2	3287.15	-1.11978	1.63e-05	3050.73	-1.22819	0.000513246
AT1G53540	HSP17.6C	2046.09	-1.12355	4.09e-05	17.9131	-3.96288	3.11e-06
AT4G36500	--	13577.4	-1.1274	3.97e-10	12913.9	-1.12639	6.66e-05
AT1G76070	--	499.699	-1.1279	0.000138863	440.09	-1.50466	8.4e-05
AT4G01010	ATCNGC13, CNGC13	1058	-1.13212	1.99e-08	880.831	-1.82804	5.77e-07
AT1G10650	--	351.219	-1.13313	3.68e-06	317.523	-1.37118	4.33e-05
AT5G06980	LNK4	450.633	-1.13491	1.52e-05	382.807	-1.74058	3.55e-08
AT1G22180	--	781.454	-1.13683	1.67e-07	705.703	-1.39974	6.77e-08
AT4G27500	PPI1	4827.35	-1.13713	2.29e-08	4576.23	-1.15987	7.73e-06
AT5G15640	--	894.2	-1.13767	2.49e-05	839.899	-1.19675	0.000473729
AT1G21080	--	1670.9	-1.13806	6.14e-08	1491.08	-1.45653	3.34e-07
AT1G67360	LDAP1, SRP1	4615.47	-1.1413	4.71e-05	4277.28	-1.29221	3.89e-08
AT2G02370	--	600.757	-1.14322	1.38e-06	522.02	-1.61766	1.12e-08
AT5G42050	NRP, NRP1	18694.1	-1.1446	3.15e-08	17621.6	-1.19702	1.02e-06
AT4G27480	--	558.475	-1.14556	3.16e-07	466.671	-1.78592	5.89e-05
AT1G68440	--	735.53	-1.15098	1.91e-07	574.373	-2.39433	2.46e-16
AT4G25670	DOB1	1826.38	-1.15264	1.15e-08	1636.59	-1.4565	2.05e-08
AT5G62430	CDF1	447.84	-1.1531	1.73e-06	426.312	-1.15278	0.000133748
AT5G45130	RABF2A, RAB5A, RHA1	2416.44	-1.15648	1.25e-05	2230.99	-1.30424	4.17e-05
AT1G03370	--	2709.05	-1.15877	3.82e-08	2455.03	-1.40674	2.98e-08
AT1G64610	--	1132.31	-1.16206	0.000114388	927.047	-2.06385	8.4e-15
AT1G10090	--	2399.06	-1.16207	1.55e-07	2278.74	-1.1732	4.35e-05
AT1G06573	--	196.055	-1.16518	0.000103701	177.698	-1.40114	9.89e-05
AT4G26750	EXT-like, LIP5	740.034	-1.16524	7.91e-08	662.752	-1.46985	3.72e-07
AT4G18530	SGC	1126.95	-1.16829	2.44e-09	1046.19	-1.28549	5.73e-06
AT1G70140	ATFH8, FH8	259.245	-1.16831	0.000388202	224.419	-1.65014	6.88e-05
AT3G07700	abc1k7, SIA1, AtSIA1	4520.05	-1.17125	2.98e-08	3861.73	-1.72971	3.95e-07
AT5G47710	--	373.666	-1.17151	1.63e-06	368.53	-1.01498	0.000651374
AT4G29950	--	1678.68	-1.17841	8.75e-05	1429.44	-1.77194	2.03e-06
AT3G27210	--	4755.09	-1.18098	3.57e-11	4263.65	-1.48286	5.64e-09
AT5G45430	--	9310.07	-1.1816	4.44e-09	8656.8	-1.28834	1.53e-05
AT2G20960	pEARLI4	5612.63	-1.18277	4.18e-07	5173.54	-1.33837	5.4e-06
AT2G39840	TOPP4	1129.79	-1.18361	1.26e-08	1047.6	-1.31145	1.96e-06
AT3G16030	CES101	775.662	-1.18545	3.47e-07	683.155	-1.58798	9.79e-08
AT3G57520	AtSIP2, SIP2	4238.22	-1.18611	9.23e-12	4148.32	-1.05237	0.000247948
AT5G45350	GPRP2	7149.99	-1.18662	1.32e-10	6890.01	-1.13119	1.02e-05
AT5G18610	PBL27	922.081	-1.18962	1.59e-09	845.371	-1.37739	6.43e-08
AT5G48380	BIR1	7283.27	-1.19029	3.08e-07	6540.22	-1.49264	2.25e-08
AT5G51465	--	932.916	-1.19068	0.000570897	650.247	-4.36326	1.32e-22
AT1G75020	LPAT4	579.489	-1.19517	1.56e-06	562.147	-1.10713	0.00058261
AT1G68670	NIGT1.2, HHO2	1792.22	-1.19578	6.79e-06	1686.45	-1.25839	2.21e-05
AT3G51460	RHD4	1405	-1.1959	5.67e-05	1296.02	-1.34529	0.000214301
AT5G55040	BRD13	1675.18	-1.19786	1.49e-07	1546.03	-1.35091	2.88e-06
AT5G06510	NF-YA10	152.5	-1.20685	0.000184373	131.859	-1.69321	8.7e-05
AT1G69800	--	508.495	-1.21193	3.71e-08	500.278	-1.06313	0.000119404
AT1G73200	--	1068.83	-1.2172	8.79e-07	1013.98	-1.23582	4.17e-05
AT3G26910	--	663.943	-1.21755	9.74e-07	553.966	-1.97339	7.09e-10
AT2G46640	TAC1	234.959	-1.21797	5.15e-05	223.083	-1.22988	0.000494583
AT4G21790	TOM1, ATTOM1	2814.95	-1.22072	7.89e-07	2591.8	-1.3833	1.41e-05
AT1G15430	--	575.674	-1.22135	1.46e-06	538.04	-1.30257	0.000120408
AT1G06400	ARA2, ATRABA1A, ATRAB11E, ARA-2	2205.81	-1.22312	6.01e-10	1957.55	-1.57745	3.79e-07
AT1G80450	--	243.822	-1.22364	6.1e-06	225.357	-1.35004	0.000462073
AT4G11300	--	1069.67	-1.22494	8.85e-08	928.047	-1.72211	1.38e-08
AT5G57610	--	1250.06	-1.22506	1.77e-10	1175.05	-1.28953	2.91e-07
AT2G23290	AtMYB70, MYB70	497.811	-1.22717	2.82e-06	464.209	-1.30066	0.000904917
AT1G22530	PATL2	3976.8	-1.22746	2.05e-10	3682.96	-1.36882	9.68e-09
AT5G02490	AtHsp70-2, Hsp70-2	2192.85	-1.22806	0.000139801	1621.75	-3.32374	9.04e-42
AT5G49630	AAP6	3020.69	-1.22922	1.71e-07	2852.49	-1.26758	1.68e-05
AT3G19130	ATRBP47B, RBP47B	2016.95	-1.23256	2.18e-11	1912.22	-1.23493	0.000176101
AT2G33120	SAR1	4404.04	-1.23308	1.34e-08	3851.09	-1.70498	1.07e-13
AT5G20480	EFR	487.214	-1.23877	2.05e-06	449.444	-1.39155	3.56e-05
AT3G14070	CAX9, CCX3, ATCCX3	140.055	-1.2394	0.000146323	124.716	-1.55391	0.000516449
AT4G15800	RALFL33	1604.53	-1.23971	2.07e-09	1597.03	-1.03187	0.000514233
AT5G13390	NEF1	1670.77	-1.24228	2.68e-08	1611.85	-1.1808	2.94e-05
AT4G23250	EMB1290, DUF26-21, RKC1, CRK17	1216.32	-1.2455	9.12e-07	1130.47	-1.37008	3.03e-06
AT1G57630	--	752.746	-1.2473	0.000537081	562.329	-3.23408	1.62e-26
AT1G70780	--	6749.37	-1.24753	3.9e-11	6444.2	-1.22278	6.04e-05
AT5G56760	ATSERAT1;1, SAT5, SAT-52, SERAT1;1	2196.14	-1.24883	1.66e-07	2096.52	-1.23741	2.51e-05
AT4G26810	--	173.728	-1.24957	0.000233578	152.873	-1.64251	0.000139261
AT3G07780	OBE1	6253.12	-1.25452	1.14e-11	5842.35	-1.34971	5.91e-08
AT5G53750	--	1860.62	-1.2562	6.77e-62	894.977	-3.67265	2.3e-17
AT1G27330	--	2017.75	-1.25654	3.9e-05	1889.51	-1.35189	1.4e-05
AT4G27020	--	605.885	-1.25698	3.13e-07	551.741	-1.47873	6.8e-06
AT1G31130	--	5105.43	-1.2599	3.65e-11	4976.85	-1.14758	1.46e-05
AT5G62090	SLK2	1439.82	-1.26036	7.44e-11	1385.81	-1.20596	8.77e-06
AT5G66630	DAR5	734.753	-1.26082	2.35e-08	623.26	-1.79321	0.000554636
AT1G27730	STZ, ZAT10	22958	-1.26189	9.53e-13	22270.8	-1.17143	3.9e-06
AT5G66480	--	219.305	-1.26249	5.71e-06	196.053	-1.55729	0.000219294
AT3G15810	--	3138.09	-1.26451	8.5e-13	3058.79	-1.15715	2.78e-07
AT5G11090	--	1512.07	-1.26475	6.84e-12	1298.78	-1.83052	9.79e-10
AT1G70890	MLP43	3334.62	-1.2654	1.48e-10	3012.43	-1.50492	4.14e-05
AT1G76580	--	2103.39	-1.26573	1.65e-06	1978.68	-1.3224	5.77e-05
AT5G06320	NHL3	4653.49	-1.26594	2.03e-08	4329.07	-1.37989	3.02e-06
AT5G04980	--	481.98	-1.26961	0.00043351	411.848	-1.78001	0.00106488
AT4G19200	GPRP3	11095.8	-1.27011	6.58e-12	10772	-1.16877	7.19e-05
AT5G12880	--	218.563	-1.27365	0.000698432	172.878	-2.35696	4.05e-05
AT1G50600	SCL5	1600.75	-1.27666	2.3e-12	1477.03	-1.43912	3.05e-09
AT3G46690	--	247.781	-1.27675	6.73e-05	184.128	-3.27207	4.81e-15
AT2G41430	ERD15, CID1, LSR1	52653.9	-1.28123	9.73e-08	51042.1	-1.19172	0.000140587
AT3G10985	SAG20, WI12, ATWI-12	5418.69	-1.2834	2.23e-07	5155.4	-1.28561	3.66e-05
AT5G48530	--	196.033	-1.28699	4.64e-05	165.829	-1.96039	7.31e-07
AT2G11520	CRCK3	1302.1	-1.28714	1.73e-07	1199.65	-1.45806	9.97e-07
AT3G48090	EDS1, ATEDS1	1373.22	-1.28727	4.25e-05	1266.03	-1.4231	0.000912291
AT5G03210	DIP2, AtDIP2	5434.95	-1.2881	7.68e-06	5107.1	-1.35214	8.83e-05
AT5G12230	MED19A	983.272	-1.28818	8.86e-09	931.342	-1.31239	6.4e-06
AT1G63700	EMB71, YDA, MAPKKK4	1421.46	-1.2894	6.22e-11	1372.41	-1.22451	1.16e-06
AT3G47820	PUB39	1510.3	-1.28978	3.87e-12	1444.4	-1.27067	1.09e-07
AT1G32960	ATSBT3.3, SBT3.3	1052.82	-1.29064	0.000164678	809.613	-2.86793	4.85e-13
AT1G01650	SPPL4, ATSPPL4	2727.86	-1.29419	5.87e-07	2527.53	-1.42676	2.11e-05
AT4G28400	--	2528.2	-1.29661	5.74e-10	2542.63	-1.04178	0.000196246
AT1G22870	SCYL2A	1022.04	-1.29671	8.34e-08	927.155	-1.55207	2.12e-07
AT3G19150	KRP6, ICK4, ACK1	534.433	-1.29784	5.36e-08	477.924	-1.61165	1.09e-05
AT5G62560	PUB41	859.395	-1.29999	1.68e-08	824.908	-1.25017	0.000130627
AT3G22260	--	707.448	-1.30286	1.78e-09	632.13	-1.62471	2.48e-06
AT2G29340	--	1040.23	-1.31022	4.52e-08	992.349	-1.30003	1.51e-05
AT4G29660	EMB2752	577.313	-1.31261	9.09e-08	532.086	-1.47315	6e-06
AT3G27560	ATN1	807.129	-1.3129	4.37e-08	765.076	-1.34152	7.84e-07
AT3G62010	--	2723.92	-1.3155	1.59e-06	2586.82	-1.32872	4.8e-05
AT1G65790	ARK1, RK1	2580.36	-1.317	6.05e-09	2343.84	-1.55964	5.35e-07
AT2G45920	--	328.157	-1.31722	4.99e-07	293.515	-1.62824	2.03e-05
AT1G80110	ATPP2-B11, PP2-B11	364.195	-1.32003	6.79e-06	354.389	-1.21099	0.00066153
AT5G47120	ATBI-1, BI-1, ATBI1, BI1	6351.61	-1.32087	1.53e-10	5641.82	-1.71427	4.39e-13
AT1G73150	GTE3	289.188	-1.3227	5.14e-06	278.474	-1.26641	0.000244936
AT5G64170	LNK1	1816.92	-1.32883	2.85e-13	1719.81	-1.35006	2.61e-06
AT2G28830	PUB12, AtPUB12	273.038	-1.33171	3.75e-07	241.713	-1.73123	2.14e-07
AT3G52400	SYP122, ATSYP122	18544.3	-1.33191	3.08e-14	17581	-1.35228	7.31e-08
AT2G22010	RKP	3431.03	-1.3331	7.51e-12	3252.14	-1.34065	2.71e-05
AT1G76360	PBL31	1605.19	-1.33349	1.37e-07	1461.93	-1.57438	1.46e-07
AT3G49780	ATPSK4, ATPSK3 (FORMER SYMBOL), PSK4	1501.93	-1.33794	1.7e-08	1213.91	-2.43956	5.23e-17
AT1G71950	SPI-1	377.711	-1.33896	1.55e-06	341.121	-1.6224	1.63e-06
AT3G28450	BIR2	1240.13	-1.34021	4.6e-10	1129.78	-1.58326	6.74e-10
AT1G28370	ERF11, ATERF11	4906.21	-1.34045	1.2e-13	4676.83	-1.32019	1.56e-05
AT1G45145	ATTRX5, ATH5, LIV1, TRX5	9414.09	-1.3405	8.42e-06	7319.36	-2.86534	7e-17
AT4G34430	CHB3, ATSWI3D	1146.87	-1.34053	6.01e-10	1082.54	-1.38649	4.08e-07
AT1G18890	ATCDPK1, CPK10, CDPK1, AtCPK10	1439.89	-1.34111	3.77e-07	1245.46	-1.90745	4.42e-10
AT3G19030	--	12430	-1.34594	8.18e-11	11676.9	-1.41746	7.04e-08
AT3G16460	JAL34	562.031	-1.34719	2.34e-05	496.166	-1.72753	0.000130379
AT5G38240	--	329.566	-1.34798	3.32e-06	287.952	-1.79791	3.45e-05
AT2G22300	CAMTA3, SR1	4461.38	-1.351	3.5e-11	4121.78	-1.49172	6.29e-06
AT2G44370	--	113.962	-1.35444	0.000121095	89.794	-2.57928	1.86e-06
AT1G70590	--	823.353	-1.35964	2.28e-09	782.581	-1.36222	9.96e-06
AT2G31820	--	2061.55	-1.36366	3.12e-13	1966.27	-1.33385	6.35e-05
AT4G18890	BEH3	309.628	-1.36403	9.83e-08	259.056	-2.01278	0.000223044
AT1G67850	--	1139.73	-1.3652	6.01e-06	965.352	-2.02011	9.69e-06
AT3G55880	SUE4	1768.54	-1.36882	3.17e-08	1628.3	-1.53358	1.16e-05
AT2G31865	atPARG2, PARG2	1734.52	-1.36956	1.36e-06	1575.44	-1.62723	1.25e-06
AT1G09870	--	950.58	-1.37022	5.67e-10	907.276	-1.36075	5.39e-07
AT3G62420	ATBZIP53, BZIP53	3296.66	-1.37083	1.11e-12	3050.63	-1.5245	9.86e-10
AT2G06530	VPS2.1	4735.38	-1.37112	3.81e-12	4651.37	-1.21681	4.66e-06
AT4G14350	NDR1	1293.23	-1.37306	2.37e-08	1230.34	-1.37712	5.77e-06
AT5G50430	UBC33	1415.74	-1.37549	3.69e-09	1301.25	-1.5611	4.69e-07
AT1G12990	--	1813.96	-1.37686	3.33e-13	1635.28	-1.63078	2.76e-05
AT5G47730	--	596.663	-1.37991	4.3e-06	523.394	-1.83786	2.2e-06
AT5G24810	ABC1K11	3698.08	-1.3863	5.1e-06	3196.54	-1.98453	3.24e-10
AT5G01710	--	3641.35	-1.38703	1.36e-15	3725.83	-1.03508	0.000394972
AT2G46940	--	75.0472	-1.38998	0.000863734	63.5889	-2.07227	4.88e-05
AT4G22758	--	81.7588	-1.39073	0.000592722	71.8778	-1.82018	0.000217232
AT3G51920	CAM9, CML9, ATCML9	4996.54	-1.3931	4.03e-16	4566.12	-1.6246	1.84e-13
AT1G78290	SNRK2-8, SRK2C, SNRK2.8	453.526	-1.3995	7.27e-08	408.315	-1.66369	0.0001
AT2G02230	AtPP2-B1, PP2-B1	606.08	-1.40028	6.39e-10	597.39	-1.22761	1.82e-05
AT2G23810	TET8	12728.1	-1.40321	1.86e-11	12421.6	-1.28641	3.64e-08
AT1G03610	--	1077.66	-1.40564	1.66e-06	1016.54	-1.45148	4.01e-05
AT1G62660	VI1	1349.86	-1.40592	3.28e-09	1176.87	-1.91878	7.94e-09
AT1G74360	NILR1, GRACE	1303.48	-1.40726	4.9e-08	1031.42	-2.72761	4.57e-11
AT1G14870	AtPCR2, PCR2	1524.82	-1.40753	1.91e-09	1144.67	-3.45644	9.54e-16
AT5G46470	RPS6	4352.13	-1.40996	2.98e-10	3990.34	-1.61933	1.01e-08
AT5G52760	--	2725.86	-1.41027	4.28e-05	2425.02	-1.78633	1.91e-05
AT5G67140	--	384.299	-1.41123	2.64e-09	368.637	-1.37178	3.14e-06
AT1G49950	TRB1, ATTRB1	1623.51	-1.41223	2.4e-09	1487.74	-1.62026	1.49e-07
AT5G41600	BTI3, RTNLB4	1350.98	-1.41469	3.64e-06	1271.26	-1.46317	0.000171944
AT2G47070	SPL1	3917.4	-1.41656	3.36e-07	3880.7	-1.2162	0.000351554
AT5G23850	--	1068.06	-1.41816	1.4e-06	941.368	-1.85651	1.06e-06
AT1G59870	PEN3, PDR8, ATPDR8, ABCG36, ATABCG36	115643	-1.41852	2.92e-17	108149	-1.47114	9.69e-05
AT5G27930	EGR2	4286.4	-1.41956	8.27e-15	3976.79	-1.56484	4.25e-11
AT3G47550	--	2666.18	-1.42015	1.18e-10	2462.36	-1.59235	2.21e-09
AT5G44565	PROSCOOP1	655.7	-1.42072	1.23e-09	568.54	-1.98436	1.7e-10
AT4G05100	AtMYB74, MYB74	96.3622	-1.42386	0.000640745	75.2823	-2.91088	1.14e-07
AT2G44200	--	1178.32	-1.42608	4.37e-12	1123.06	-1.40512	1.64e-05
AT4G11521	--	227.723	-1.4267	2.49e-07	218.944	-1.35817	0.00024264
AT4G27460	CBSX5	179.042	-1.4299	2.73e-05	156.945	-1.89262	1.75e-05
AT1G70800	EHB1, CAR6	562.523	-1.43136	4e-10	508.976	-1.6562	0.000164305
AT2G42350	ATL40	286.206	-1.43167	2.33e-06	234.475	-2.4665	1.6e-11
AT1G74310	ATHSP101, HSP101, HOT1	310.446	-1.43211	4.27e-05	288.072	-1.55367	0.000317929
AT5G48540	--	555.965	-1.43392	8.23e-05	451.052	-2.60952	4.3e-12
AT3G09600	LCL5, RVE8	128.706	-1.43488	7.27e-05	113.356	-1.8831	1.6e-05
AT2G17290	CPK6, ATCDPK3, ATCPK6	2444.25	-1.43897	1.09e-11	2244.21	-1.63404	6.26e-08
AT5G44290	--	4056.59	-1.4401	1.65e-15	3793.45	-1.51801	2.01e-06
AT5G07460	PMSR2, ATMSRA2	2097.29	-1.44118	4e-12	1855.35	-1.86162	4.47e-09
AT4G24730	--	353.621	-1.44208	1.04e-05	340.66	-1.36898	0.0006485
AT5G48570	ROF2, ATFKBP65, FKBP65	193.916	-1.44236	0.000231636	179.593	-1.62187	1.55e-05
AT5G36290	PML3	1533.53	-1.44314	1.06e-09	1201.37	1.09332	2.75e-05
AT3G52520	--	338.992	-1.44416	4.36e-06	346.505	-1.10999	0.00069667
AT4G30390	--	1063.29	-1.44434	3.45e-09	991.971	-1.55351	5.73e-07
AT4G10040	CYTC-2	750.024	-1.44985	1.89e-06	665.294	-1.88111	1.96e-08
AT2G04305	--	1067.7	-1.452	1.86e-10	970.24	-1.72047	2.16e-09
AT1G52890	ANAC019, NAC019	4575.54	-1.4538	4.82e-13	4043.23	-1.90863	4.13e-14
AT2G40270	--	5462.26	-1.45483	8.74e-17	5143.19	-1.51674	2.18e-10
AT3G07360	PUB9, ATPUB9	4268.18	-1.45602	3.9e-14	4139.99	-1.36087	4.65e-08
AT1G31290	AGO3	131.662	-1.45649	0.000365457	110.546	-2.20686	5.42e-05
AT1G63830	--	2844.22	-1.46065	5.03e-09	2786.66	-1.31229	1.98e-05
AT5G01750	--	23777.2	-1.46395	1.93e-11	24149.3	-1.1324	0.00052905
AT1G59820	ALA3	1606.45	-1.46506	1.67e-08	1476.14	-1.66413	2.51e-07
AT1G30640	NDR7	848.905	-1.47296	9.87e-07	730.866	-2.09392	1.43e-07
AT1G09060	JMJ24	1257.05	-1.47502	7.32e-09	1196.72	-1.47031	6.39e-06
AT1G24145	--	2233.68	-1.47768	2.44e-08	1946.53	-2.05043	2.09e-13
AT3G21650	--	714.072	-1.48086	1.6e-10	669.944	-1.56266	8.84e-08
AT4G30780	--	695.574	-1.48212	2.98e-10	655.157	-1.54306	1.14e-07
AT1G34750	CIPP1	1784.97	-1.48316	9.24e-08	1564.21	-2.00907	9.15e-11
AT3G17700	CNBT1, CNGC20, ATCNGC20	2305.9	-1.48631	3.15e-16	2096.62	-1.75962	7.89e-14
AT1G69930	ATGSTU11, GSTU11	220.285	-1.48777	5.13e-06	158.184	-5.4559	8.89e-19
AT3G19010	--	9462.49	-1.49123	2.02e-10	8300.18	-1.99418	3.44e-10
AT3G11440	ATMYB65, MYB65	170.99	-1.49709	4e-06	168.477	-1.31455	0.000600523
AT1G14520	MIOX1	714.703	-1.49822	3.52e-09	707.677	-1.28548	0.000182946
AT1G61100	--	2063.8	-1.49952	3.58e-12	1911.27	-1.63207	2.83e-06
AT4G02360	--	118.66	-1.50225	5.33e-05	110.02	-1.62134	0.00049241
AT1G61660	PFA4, AtbHLH112	1483.81	-1.50243	8.58e-15	1396.55	-1.56413	3.31e-09
AT1G08930	ERD6	13407.7	-1.50658	5.13e-16	12452.5	-1.63281	7.78e-08
AT4G19140	--	620.57	-1.50932	1.12e-07	575.287	-1.65882	1.55e-06
AT1G01720	ATAF1, ANAC002	2031.59	-1.51116	8.47e-12	1976.16	-1.3978	4.47e-07
AT5G04550	--	3299.3	-1.51216	1.15e-10	3215.17	-1.38788	2.13e-06
AT5G10625	--	337.117	-1.51348	5.78e-07	250.797	-4.19513	6.98e-21
AT4G25030	AtNHR2B	7557.05	-1.51434	1.23e-13	7151.39	-1.5555	9.24e-11
AT5G04020	--	1258.72	-1.51763	9.01e-10	1207.87	-1.46446	1.17e-05
AT1G53590	NTMC2TYPE6.1, NTMC2T6.1	1378.32	-1.51933	1.28e-14	1281.34	-1.65457	6.05e-10
AT3G44610	AGC1-12	252.619	-1.52334	4.73e-07	251.399	-1.28111	0.000760322
AT2G26150	ATHSFA2, HSFA2	162.133	-1.52508	0.000387179	137.421	-2.22473	0.000114543
AT5G24120	SIGE, SIG5, ATSIG5	269.733	-1.52514	1.37e-07	260.657	-1.43861	6.27e-05
AT2G18090	--	1784.2	-1.52574	4.87e-15	1696.61	-1.53539	8.95e-10
AT5G65925	--	234.667	-1.52842	6.03e-08	216.548	-1.70359	7.8e-07
AT2G17260	GLR2, ATGLR2, GLR3.1, ATGLR3.1	118.081	-1.53037	1.22e-05	107.699	-1.76853	3.37e-05
at1g66725	--	159.889	-1.53224	0.00057522	135.615	-2.29126	1.71e-05
AT4G21700	--	309.391	-1.53487	1.73e-09	318.003	-1.14441	0.000531762
AT1G09970	LRR XI-23, RLK7	11887.7	-1.53503	3.43e-09	11256.4	-1.53601	8.32e-05
AT1G17360	--	658.034	-1.53584	1.46e-09	647.228	-1.35396	5.07e-05
AT1G68410	--	778.234	-1.53614	2.6e-08	735.833	-1.56418	1.11e-05
AT1G13560	AAPT1, ATAAPT1	2333.1	-1.53722	3.59e-11	2285.86	-1.38468	1.3e-06
AT1G05575	HUP17	2983.42	-1.53783	3.72e-10	2714.07	-1.79534	1.19e-07
AT2G25297	--	350.607	-1.53863	0.000506968	269.828	-3.79235	8.95e-23
AT4G21560	VPS28-1	1671.48	-1.53997	1.34e-10	1590.63	-1.54169	3.13e-07
AT1G69890	DUF569	9059.48	-1.54278	1.33e-20	8756.3	-1.43733	6.63e-06
AT3G45640	ATMPK3, MPK3, ATMAPK3	12760.7	-1.54369	2.33e-14	12718.1	-1.30283	8.01e-07
AT5G41590	--	75.7031	-1.54911	0.000192375	63.5045	-2.29164	0.000195162
AT1G66250	--	186.275	-1.55076	2.38e-06	172.081	-1.70642	2.99e-05
AT1G76180	ERD14	41470.2	-1.55224	8.29e-14	2944.13	1.15382	8.97e-09
AT1G76970	TOL4	1679.06	-1.5525	4.31e-08	1500.14	-1.96833	2.68e-11
AT1G75000	ELO3	373.648	-1.55265	1.46e-07	332.809	-1.97994	2.94e-09
AT3G21670	AtNPF6.4, NPF6.4	599.883	-1.5539	7.59e-11	584.38	-1.38324	0.00107923
AT1G77450	anac032, NAC032	458.341	-1.55663	1.75e-08	411.706	-1.92551	8.18e-10
AT5G04480	BUP	1353.08	-1.56479	1.31e-09	1320.96	-1.42213	1.73e-05
AT1G02310	MAN1	133.129	-1.56559	2.16e-05	97.3242	-5.36079	2.02e-18
AT2G01450	ATMPK17, MPK17	4584.68	-1.56859	2.01e-07	4334.87	-1.60092	1.41e-05
AT2G23420	NAPRT2	960.274	-1.57054	5.36e-15	945.632	-1.39089	1.98e-08
AT5G54940	--	24777.4	-1.57167	5.04e-17	23811	-1.50385	1.01e-06
AT3G55050	PP2C.D4	798.415	-1.57293	2.9e-09	805.037	-1.2637	0.000228555
AT1G59218	RPP13	96.893	-1.5731	3.94e-05	91.3802	-1.5999	0.000769122
AT5G56170	LLG1	2338.18	-1.5733	1.84e-14	2401.67	-1.18184	1.46e-05
AT4G02195	SYP42, TLG2B, ATSYP42, ATTLG2B	391.226	-1.57337	1.72e-10	391.165	-1.31276	1.69e-05
AT4G32200	ASY2	328.216	-1.5745	1.54e-09	321.298	-1.42157	7.16e-06
AT2G41110	CAM2	171.21	-1.57482	2.33e-05	166.207	-1.45428	0.000956946
AT3G60260	ELMOD_A	744.434	-1.57607	1.78e-06	692.58	-1.69669	3.08e-05
AT1G76680	OPR1, ATOPR1	4852.44	-1.58661	2.15e-16	4782.02	-1.39596	1.73e-07
AT3G13275	--	213.381	-1.59008	2.52e-08	211.865	-1.35965	6.37e-05
AT1G18900	--	817.995	-1.59052	3.73e-11	777.218	-1.60086	1.42e-07
AT5G06300	LOG7	337.523	-1.59652	1.23e-08	316.845	-1.65629	2.39e-05
AT1G34260	FAB1D	1789.46	-1.60005	2.82e-18	1632.73	-1.84115	5.94e-09
AT2G41100	TCH3	9739.16	-1.6032	8.21e-09	9668.64	-1.37365	4.16e-05
AT2G32800	AP4.3A	3004.92	-1.60487	3.82e-15	2659.24	-2.08789	6.94e-15
AT3G49130	--	195.76	-1.60546	2.09e-07	170.178	-2.10623	4.01e-05
AT1G66500	--	2527.63	-1.60618	3.52e-19	2648.56	-1.10398	0.000283452
AT5G65870	ATPSK5, PSK5	341.293	-1.60644	7.03e-10	320.699	-1.67964	1.87e-07
AT1G63090	AtPP2-A11, PP2-A11	2616.58	-1.60727	3.18e-10	2500.6	-1.57446	4.16e-06
AT4G36945	--	375.061	-1.60886	9.33e-09	360.451	-1.54948	1.01e-05
AT3G20410	CPK9	3554.89	-1.61003	2.52e-20	3393.12	-1.55693	1.46e-05
AT1G01140	CIPK9, PKS6	5657.29	-1.61186	5.51e-10	5430.66	-1.55475	5.4e-06
AT4G11330	ATMPK5, MPK5	1713.44	-1.61761	2.7e-15	1636.87	-1.59437	1.41e-08
AT3G54810	BME3-ZF, BME3, GATA8	6147.79	-1.618	1.51e-09	6122.11	-1.36193	8.4e-05
AT5G05300	IDL6	1264.88	-1.61917	4.16e-16	1141.87	-1.94714	8.6e-11
AT2G22910	NAGS1	1044.16	-1.61974	1.36e-07	1033.16	-1.4031	0.000135053
AT5G66900	--	2053.71	-1.62163	9.84e-20	1985.28	-1.53778	4.19e-11
AT1G76700	--	895.647	-1.62174	9e-10	791.878	-2.11952	2.16e-11
AT5G53060	--	570.873	-1.62414	1.08e-07	561.673	-1.43972	5.77e-05
AT2G20370	KAM1, MUR3	1183.84	-1.63086	2.7e-09	1149.53	-1.50412	3.64e-05
AT5G52300	RD29B, LTI65	71.8697	-1.63126	0.000134802	63.9466	-2.0242	0.000122182
AT3G13100	ATMRP7, MRP7, ABCC7	358.202	-1.63155	4.57e-05	283.132	-3.47284	6.01e-17
AT5G22450	SCS1	2748.87	-1.63206	2.25e-17	2608.68	-1.65572	8.3e-12
AT1G18750	AGL65	242.881	-1.63867	1.22e-07	236.094	-1.51631	3.74e-05
AT2G47180	AtGolS1, GolS1	1076.2	-1.64038	3.38e-09	856.805	-3.23169	1.26e-15
AT4G20860	AtBBE22, BBE22, CELLOX	2934.72	-1.64753	4.19e-17	2466.83	-2.61569	2.36e-27
AT2G41420	WIH2	2196.24	-1.65083	3.73e-10	2151.88	-1.48746	2.77e-06
AT4G39580	--	557.083	-1.6533	8.03e-09	485.823	-2.26364	8.12e-11
AT5G44070	CAD1, ARA8, ATPCS1, PCS1	5216.59	-1.6538	2.19e-16	4869.59	-1.78581	6.05e-15
AT5G25440	SZE1	2381.44	-1.65938	2.76e-08	2188.71	-1.86907	6.98e-07
AT3G45040	AtDOK1, DOK1, EVN	1839.89	-1.66081	1.63e-09	1650.56	-2.05652	5.21e-10
AT4G17260	--	340.604	-1.66303	4.23e-09	337.993	-1.42572	3.39e-05
AT5G48850	ATSDI1	99.8897	-1.66438	0.000990868	89.9646	-2.01273	0.000325587
AT5G62865	--	913.314	-1.6652	1.73e-14	824.41	-2.01847	3.02e-13
AT2G28815	--	64.1002	-1.66612	0.000281263	56.7822	-2.09561	0.000160565
AT4G38560	--	347.593	-1.66947	2.41e-07	299.967	-2.32924	1.94e-07
AT2G42950	--	287.552	-1.66961	1.59e-09	269.17	-1.73184	2.57e-05
AT5G35735	--	18777.7	-1.67026	3.25e-22	19034.3	-1.33081	9.99e-10
AT3G20600	NDR1	3289.8	-1.67299	1.9e-22	3251.6	-1.44793	4.17e-07
AT4G02600	MLO1, ATMLO1	1900.53	-1.67391	1.67e-12	1781.49	-1.77242	8.75e-10
AT2G46610	RS31a, At-RS31a	295.867	-1.67651	2.35e-10	278.96	-1.73003	2.19e-07
AT5G52310	COR78, LTI78, RD29A, LTI140	34492.5	-1.67779	6.88e-15	32939	-1.5876	0.000360106
AT5G43380	TOPP6	241.906	-1.68159	8.47e-09	226.091	-1.7777	2.59e-06
AT4G14450	PH1	303.536	-1.68513	5.34e-05	263.733	-2.31301	2.98e-06
AT5G53590	SAUR30	77.6091	-1.68839	1.18e-11	351.602	-2.11202	1.86e-06
AT5G08500	--	1653.43	-1.69352	1.93e-13	1552.04	-1.77805	3.61e-09
AT3G44400	--	1126.09	-1.69459	4.96e-11	1063.52	-1.75048	2.58e-09
AT3G61890	ATHB-12, ATHB12, HB-12	636.165	-1.69743	2.69e-10	570.209	-2.07462	8.31e-08
AT2G30020	AP2C1	13852.9	-1.70098	6.81e-12	14843.4	-1.08445	0.000600149
AT4G34460	AGB1, ELK4, ATAGB1	4925.99	-1.703	2.99e-23	4647.95	-1.75836	4.85e-13
AT5G48655	STUbL1	1206.62	-1.70643	2.79e-09	1122.08	-1.85574	5.17e-08
AT5G17460	DFR1	5088.56	-1.7068	6.12e-11	4551.27	-2.06096	3.89e-06
AT1G08920	ESL1	2530.17	-1.71568	7.88e-15	876.752	-1.14158	2.2e-10
AT2G46520	XPO2	1426.12	-1.71823	9.63e-07	1373.37	-1.63569	0.000105914
AT1G61667	--	484.055	-1.71862	2.46e-12	451.877	-1.82773	7.86e-08
AT2G17220	PBL32, Kin3	2465.67	-1.71917	4.1e-16	2203.47	-2.16874	5.95e-18
AT2G37180	RD28, PIP2;3, PIP2C	268.68	-1.72081	0.00118541	241.501	-2.04507	0.00109835
AT5G58690	ATPLC5, PLC5	168.353	-1.72248	6.56e-08	159.577	-1.74141	4.13e-06
AT2G37970	SOUL-1	207.071	-1.72459	8.06e-09	179.616	-2.40566	3.97e-10
AT3G29360	UGD2	3869.12	-1.72912	3.93e-10	3897.4	-1.39988	7.58e-05
AT1G70581	--	52.9221	-1.72952	0.000382088	47.1847	-2.0812	0.000839462
AT4G31770	ATDBR1, DBR1	271.092	-1.7304	2.44e-06	265.586	-1.54324	0.000569811
AT5G61210	SNAP33, ATSNAP33, SNP33, ATSNAP33B	4263.69	-1.73159	2.17e-15	3709.22	-2.41674	2.01e-21
AT5G48657	--	1954.9	-1.73419	1.86e-11	1730.08	-2.29132	4.84e-22
AT2G40000	HSPRO2, ATHSPRO2	48683.6	-1.73451	1.81e-23	48628.3	-1.46081	7.74e-11
AT3G25770	AOC2	15078	-1.73533	1.37e-07	14895.6	-1.51162	0.00011475
AT3G50950	ZAR1	11627.9	-1.73976	2.8e-11	10970.9	-1.76921	2.91e-06
AT3G15770	--	851.192	-1.73988	9.97e-10	791.904	-1.86819	1.13e-06
AT3G20340	--	94.3958	-1.74305	4.91e-05	82.9981	-2.21315	0.000177052
AT1G42470	AtNPC1 - 1	1326.9	-1.74514	1.05e-07	1274.96	-1.67475	3.16e-05
AT2G13790	ATSERK4, SERK4, BKK1, BAK7	4375.6	-1.74527	3.22e-10	3848.06	-2.32469	8.56e-12
AT5G20190	--	10794.5	-1.75314	8.93e-09	10356.3	-1.69957	3.63e-06
AT4G34480	--	3170.41	-1.75405	8.79e-13	3124.07	-1.52156	5.08e-05
AT1G25250	AtIDD16, IDD16	137.58	-1.75489	3.68e-06	133.679	-1.63674	5.16e-05
AT5G46500	--	660.441	-1.7569	2.49e-13	546.105	-3.00783	2.57e-22
AT4G25210	--	2772.05	-1.76073	1.63e-24	2702.13	-1.61874	8.4e-12
AT1G35350	--	2491.35	-1.76253	9.24e-13	2260.99	-2.07418	2.5e-09
AT3G04640	--	8747.33	-1.76529	4.95e-17	8702.46	-1.50574	3.36e-08
AT4G32920	--	501.417	-1.76738	5.92e-13	524.675	-1.24959	2.43e-05
AT5G50640	--	108.996	-1.76903	9.14e-06	100.708	-1.9458	3.58e-05
AT1G69480	--	134.944	-1.77263	0.000545784	107.375	-3.91656	4.23e-13
AT5G39785	--	825.435	-1.77349	1.79e-18	760.127	-1.97606	4.87e-10
AT1G51950	IAA18	1419.96	-1.77774	1.02e-07	1313.67	-1.93774	8.37e-06
AT1G31540	--	4265.02	-1.77847	7.19e-16	3767.05	-2.34314	3.58e-18
AT1G07000	ATEXO70B2, EXO70B2	5018.92	-1.77928	8.82e-18	4691.62	-1.91306	3.66e-17
AT1G25370	--	756.357	-1.77968	1.21e-13	644.964	-2.67624	1.05e-17
AT2G39200	MLO12, ATMLO12	194.464	-1.78071	3.19e-08	167.352	-2.57241	1.01e-10
AT1G06410	ATTPS7, TPS7, ATTPSA	6123.82	-1.78949	1.43e-19	5802.57	-1.81175	3.32e-10
AT5G55180	--	264.843	-1.79123	2.17e-11	245.311	-1.96188	1.38e-08
AT1G27100	--	12059.7	-1.7918	3.24e-25	12237	-1.41347	2.27e-07
AT1G58410	--	50.9244	-1.7923	0.000373643	44.9577	-2.31576	6.59e-05
AT3G22370	AOX1A, ATAOX1A	2901.33	-1.79296	1.41e-17	2832.41	-1.6388	6.67e-10
AT5G50900	--	964.828	-1.79771	3.27e-17	933.595	-1.69166	1.75e-09
AT5G17350	--	1894.5	-1.80171	1.9e-18	1952.72	-1.33415	2.76e-05
AT1G64060	RBOHAP108, RBOHF	654.674	-1.80391	1.19e-17	641.489	-1.61842	3.26e-08
AT1G25500	--	961.782	-1.80397	8.11e-11	875.937	-2.10847	1.32e-09
AT4G36650	ATPBRP, PBRP	607.722	-1.80589	1.14e-16	991.695	-1.10165	2.65e-12
AT1G30720	AtBBE10	292.194	-1.8082	4.91e-08	231.853	-3.42592	2.3e-07
AT4G11070	WRKY41, AtWRKY41	118.368	-1.80858	5.14e-06	89.4831	-6.13657	9.13e-19
AT1G19020	HUP35, SDA1	8661.59	-1.81318	5.32e-15	8042.73	-1.94456	2.19e-07
AT2G46500	PI4K GAMMA 4	3062.43	-1.81506	2.01e-14	2925.67	-1.79568	3.49e-10
AT3G11820	SYP121, SYR1, PEN1	4554.41	-1.81601	6.7e-13	4621.78	-1.44836	2.9e-07
AT3G06070	--	853.723	-1.81618	3.23e-06	798.085	-1.89593	0.000118918
AT3G55950	CCR3, ATCRR3	1161.73	-1.81934	4.98e-10	1141.32	-1.64727	2.53e-09
AT1G14780	--	127.872	-1.8198	7.85e-06	102.788	-3.44675	5.05e-09
AT1G19300	GATL1, PARVUS, GLZ1, ATGATL1	871.116	-1.82019	4.85e-10	922.852	-1.22149	0.000811009
AT2G44970	--	1713.46	-1.82452	4.23e-14	1628.8	-1.82933	5.3e-09
AT3G54200	NHL39	1088.37	-1.82481	7.97e-18	1107.11	-1.42696	1.91e-06
AT5G22540	--	800.627	-1.82526	8.74e-15	707.027	-2.40281	1.77e-16
AT1G67880	--	1106.69	-1.82557	3.37e-08	1090.71	-1.58586	0.000173237
AT3G57450	--	11013.3	-1.82596	6.51e-25	11378.6	-1.34433	3.53e-06
AT1G61065	--	282.838	-1.82738	2.85e-09	278.162	-1.60593	5.12e-05
AT1G28600	GGL2	4679.47	-1.8297	6.92e-23	4337.63	-2.01799	3.15e-17
AT4G15280	UGT71B5	406.621	-1.83843	8.31e-11	323.424	-3.79598	7.52e-16
AT3G17860	JAZ3, JAI3, TIFY6B	926.535	-1.83957	1.74e-09	878.99	-1.83886	4.44e-06
AT2G42010	PLDBETA1, PLDBETA	2006.63	-1.84009	2.82e-18	1832.45	-2.11191	3.56e-10
AT3G05390	--	47.6494	-1.84967	0.000379875	41.7907	-2.45369	5.17e-05
AT3G24530	--	695.208	-1.8506	3.19e-10	702.223	-1.48428	5.78e-05
AT4G20380	LSD1	1384.93	-1.85152	6.79e-14	1295.01	-1.95309	2.84e-08
AT2G20630	PIA1	5240.1	-1.85382	9.93e-14	5277.43	-1.50546	4.63e-06
AT4G05685	--	132.207	-1.85566	1.98e-07	120.115	-2.18529	2.72e-07
AT1G22510	--	337.36	-1.86328	3.03e-11	314.123	-1.9846	8.04e-07
AT1G55775	--	116.745	-1.86438	1.97e-06	89.192	-5.85003	2.71e-18
AT5G63970	RGLG3	606.903	-1.86634	5e-17	515.827	-2.86672	1.19e-22
AT3G06760	AtDiL9-4	702.655	-1.87284	6.41e-09	691.91	-1.61977	0.000282047
AT2G37430	ZAT11	142.779	-1.87568	2.39e-05	148.431	-1.40677	0.000257541
AT3G61190	BAP1	5075.86	-1.87655	5.52e-23	5085.93	-1.55794	3.35e-09
AT1G30360	ERD4	13876.7	-1.88016	3.82e-20	13545.6	-1.695	3.98e-07
AT4G05050	UBQ11	31895.1	-1.88032	3.57e-16	30770.7	-1.78696	5.14e-09
AT3G13050	NiaP, AtNiaP	918.513	-1.88408	3.42e-14	857.625	-2.01937	6.06e-11
AT2G41190	--	456.504	-1.88702	2.81e-14	429.845	-1.96358	4.18e-11
AT4G12790	GPN3	1590.1	-1.8879	3.17e-10	1556.31	-1.70009	4.34e-06
AT1G65486	STMP4	498.068	-1.89163	1.35e-14	478.206	-1.78654	9.05e-06
AT1G29340	PUB17, ATPUB17	4087.78	-1.89254	1.94e-18	3877.63	-1.92146	5.06e-13
AT3G03020	--	1006.75	-1.89262	3.8e-19	966.38	-1.83891	1.16e-11
AT3G16420	PBPI, JAL30, PBP1	1116.7	-1.89411	6.95e-10	979.98	-2.54633	5.17e-11
AT1G55450	--	11870.5	-1.89471	1.27e-23	11706.1	-1.67581	3.96e-13
AT3G49530	ANAC062, NTL6, NAC062	3936.08	-1.89963	4.48e-17	4238.68	-1.1924	0.000404464
AT5G66070	ATL27, AtARRE	2586.96	-1.90034	7.1e-19	2560.83	-1.65595	2.18e-10
AT5G26920	CBP60G	6729.1	-1.90093	6.2e-16	6638.64	-1.67805	1.21e-09
AT2G13800	ATSERK5, SERK5, BAK8	813.08	-1.90483	1.18e-13	741.906	-2.21137	6.96e-11
AT1G78070	--	10933.2	-1.90981	6.51e-16	10316.8	-1.96816	9.24e-11
AT3G49160	--	339.539	-1.91188	9.4e-11	312.724	-2.07392	8e-06
AT1G09070	SRC2, (AT)SRC2	45414.9	-1.91223	3.25e-23	45641.2	-1.57689	1.64e-10
AT5G13210	--	852.793	-1.91309	5.09e-15	750.507	-2.5616	2.28e-17
AT4G29740	CKX4, ATCKX4	596.908	-1.91423	4.21e-06	547.078	-2.18387	4.76e-06
AT2G28305	LOG1, ATLOG1	888.923	-1.91519	1.51e-08	856.641	-1.82386	5.54e-06
AT4G32030	--	2635.71	-1.91531	1.59e-21	2643.13	-1.58222	3.18e-08
AT2G46270	GBF3	844.397	-1.9164	5.1e-08	733.648	-2.68777	3.1e-10
AT1G25400	--	4170.3	-1.92655	3.11e-27	3816.86	-2.2227	4.12e-19
AT1G51760	IAR3, JR3	5655.81	-1.92706	2.39e-09	4953.52	-2.6644	1.36e-15
AT1G20440	COR47, RD17, AtCOR47	54458	-1.92831	4.59e-20	50283.6	-2.15575	1.9e-15
AT3G44320	NIT3, AtNIT3	385.207	-1.93387	6.62e-14	370.158	-1.81518	1.49e-05
AT5G64450	--	92.3991	-1.93868	2.12e-06	85.826	-2.06778	6.85e-05
AT1G30620	HSR8, MUR4, UXE1	914.954	-1.93873	1.06e-11	835.461	-2.28054	6.65e-15
AT1G67530	PUB7	974.991	-1.93877	1.63e-13	921.914	-1.98312	1.17e-09
AT5G10300	ATMES5, MES5, HNL	992.912	-1.94094	9.72e-14	854.58	-2.82988	3.46e-15
AT5G07070	CIPK2, SnRK3.2	328.298	-1.94108	8.74e-07	316.737	-1.82847	9.25e-05
AT5G05440	PYL5, RCAR8	531.965	-1.9451	2.82e-16	457.007	-2.86373	9.94e-18
AT4G02350	SEC15B	2345.68	-1.94554	1.08e-22	2264.51	-1.85491	9.19e-14
AT4G35600	CONNEXIN 32	1935.34	-1.94561	1.07e-16	1744.94	-2.38545	1.97e-18
AT1G69900	--	1236.53	-1.9463	1.25e-17	1305.44	-1.33467	2.99e-06
AT1G24150	ATFH4, FH4	1004.1	-1.94941	3.6e-14	935.096	-2.10014	2.89e-10
AT4G21740	--	374.784	-1.95053	4.07e-10	369.532	-1.70279	1.42e-05
AT5G19240	--	16392.9	-1.95099	1.34e-17	15991.5	-1.76999	1.04e-07
AT2G19710	ISTL5	1371.03	-1.95145	1.06e-14	1285.33	-2.03152	3.58e-08
AT1G19570	DHAR1, ATDHAR1, DHAR5	11404.5	-1.95278	1.75e-08	11296.9	-1.63248	0.000993023
AT1G66160	ATCMPG1, CMPG1	1104.59	-1.95382	1.64e-24	1223.27	-1.10143	0.000307682
AT5G44063	--	133.142	-1.96603	6.26e-07	124.35	-2.05994	3.08e-05
AT2G18690	--	10478.9	-1.96737	1.37e-12	8982.74	-2.93387	2.44e-16
AT3G22910	ACA13	197.354	-1.97008	3.35e-09	164.615	-3.3115	7.26e-14
AT1G74100	SOT16, ATSOT16, CORI-7, ATST5A	4956.37	-1.97012	2.88e-13	4867.99	-1.72083	2.79e-05
AT5G50890	PRLIP8	127.024	-1.97466	3.33e-08	122.825	-1.85258	1.51e-05
AT1G66080	HLP1, HKL	258.548	-1.98085	4.94e-10	269.124	-1.4314	0.000110129
AT3G17330	ECT6	656.364	-1.98179	1.28e-15	616.153	-2.04269	9.15e-08
AT2G37940	AtIPCS2	7594.54	-1.98216	3.46e-24	7190.83	-2.02778	9.29e-17
AT5G57150	--	1276.26	-1.98498	4.94e-11	1135.54	-2.54877	4.15e-12
AT2G01180	ATPAP1, PAP1, LPP1, ATLPP1	5002.3	-1.98655	9.04e-20	5263.3	-1.38369	2.97e-07
AT2G35760	CASPL2B2	338.523	-1.98958	4.28e-13	344.584	-1.532	0.000125997
AT3G22930	CML11	175.26	-1.98978	5.3e-07	161.592	-2.15477	4.81e-05
AT2G23320	WRKY15	4250.21	-1.99101	7.79e-16	3937.7	-2.15813	1.31e-08
AT5G62620	GALT6	1194.05	-1.9915	1.12e-14	1100.78	-2.26825	3.05e-20
AT1G68760	ATNUDT1, ATNUDX1, NUDX1	149.791	-1.99351	8.81e-09	150.753	-1.61124	0.000154803
AT5G50530	--	242.383	-1.99366	4.55e-10	236.966	-1.80941	1.05e-06
AT4G23920	UGE2, ATUGE2	892.587	-1.99755	7.84e-23	849.029	-2.00335	6.59e-14
AT3G47570	--	1047.07	-2.00121	1.13e-21	1007.83	-1.93137	7.13e-15
AT3G52800	--	17771.7	-2.00169	6.77e-28	17510.9	-1.77222	1.59e-13
AT3G18170	--	295.045	-2.00286	2.21e-07	297.711	-1.60497	0.000493431
AT5G15650	RGP2, ATRGP2	8310.03	-2.00687	6.72e-10	7806.59	-2.09807	6.29e-08
AT4G30060	--	814.686	-2.01341	2.75e-16	756.064	-2.17611	3.04e-09
AT2G20560	DNAJ	672.239	-2.01817	7.69e-17	599.566	-2.43306	9.22e-07
AT2G41475	ATS3A	1573.53	-2.01989	6.84e-15	1580.85	-1.65912	4.09e-07
AT5G40340	PDP3	2843.18	-2.02317	2.36e-21	2695.46	-2.05489	7.88e-14
AT5G62460	RZFP	1199.57	-2.02492	7.43e-24	1101.29	-2.30591	3.28e-16
AT5G43170	AZF3, ZF3	105.9	-2.02516	3.33e-07	92.899	-2.72879	1.47e-08
AT5G43420	ATL16	472.6	-2.02671	1.18e-12	408.347	-2.91356	1.01e-13
AT4G30600	--	12020.6	-2.02899	2.96e-13	11086.2	-2.27162	6.84e-11
AT5G26770	AtNEAP2	1939.56	-2.02934	4.44e-17	1882.59	-1.89563	6.06e-11
AT2G22500	UCP5, ATPUMP5, DIC1	20038.8	-2.03188	4.2e-25	19896.5	-1.73606	3.53e-09
AT1G79270	ECT8	1479.26	-2.03268	4.06e-20	1339.16	-2.44983	1.47e-17
AT3G19580	AZF2, ZF2	4700.57	-2.0329	5.68e-24	4636.71	-1.79618	5.74e-14
AT2G20840	AtSCAMP3, SCAMP3	459.85	-2.03583	5.1e-10	487.645	-1.36946	0.000472236
AT3G25610	ALA10	3443.45	-2.03609	4.3e-15	3013.91	-2.84668	9.78e-30
AT2G25290	Phox1	579.937	-2.03621	1.54e-17	586.004	-1.63449	1.83e-07
AT2G27260	--	930.013	-2.03655	1.78e-20	915.156	-1.79768	4.36e-09
AT3G20500	ATPAP18, PAP18	2033.7	-2.03757	3.8e-28	2005.21	-1.80018	4.69e-14
AT4G30530	GGP1	18253.3	-2.03761	2.86e-16	17130	-2.10291	6.85e-08
AT5G03355	--	194.952	-2.04016	1.59e-07	182.092	-2.05518	0.000306304
AT2G26390	SRP4, SERP4	97.9284	-2.04322	9.59e-06	89.7085	-2.3202	1.33e-05
AT3G49350	--	1157.7	-2.04327	1.83e-13	1057.42	-2.39005	5.68e-14
AT5G55050	--	353.685	-2.04784	2.94e-12	329.92	-2.20467	2.22e-10
AT1G69840	--	5160.35	-2.05651	5.19e-13	4699.14	-2.41828	7.49e-12
AT3G13080	ATMRP3, MRP3, ABCC3	2566.78	-2.05651	7.43e-11	2272.53	-2.73288	2.8e-16
AT5G25930	--	1732.13	-2.0588	5.83e-14	1564.23	-2.53494	1.66e-19
AT3G15790	MBD11, ATMBD11	1374.8	-2.06031	4.92e-10	1403.35	-1.58181	0.000164642
AT1G53210	NCL, AtNCL	15897.2	-2.06408	2.53e-32	15342.7	-1.95949	5.35e-14
AT4G05020	NDB2	1650.72	-2.06513	9.63e-12	1458.95	-2.78699	1.57e-21
AT2G41640	--	4033.09	-2.0659	1.29e-12	3981.6	-1.80286	3.77e-07
AT1G70640	--	1581.73	-2.06593	3.72e-19	1648.15	-1.49192	1.49e-07
AT5G61810	APC1	1693.34	-2.06884	3.17e-12	1693.61	-1.70788	1.74e-05
AT5G36920	ARACIN2, STMP9	61.7146	-2.06907	7.12e-06	1499.56	-1.30156	0.00082349
AT1G07510	FTSH10, AtFTSH10	1662.12	-2.07389	2.58e-16	1619.98	-1.90566	5.82e-10
AT2G25735	--	5129.1	-2.07423	9.86e-25	4732.29	-2.30598	1.84e-13
AT2G24600	--	8151.1	-2.0778	5.35e-19	8340.82	-1.60207	3.33e-08
AT1G58420	--	1347.15	-2.07882	2.79e-20	1326.69	-1.77956	1.53e-05
AT2G22330	CYP79B3	2725.67	-2.08092	3.4e-16	2602.47	-2.00606	1.01e-06
AT1G25682	CWC16a	1826.97	-2.08442	1.14e-19	1749.65	-2.04189	8.26e-13
AT3G47080	--	1048.88	-2.09791	1.07e-16	1080.8	-1.56997	1.63e-06
AT3G17609	HYH	92.4479	-2.09903	1.94e-07	81.7531	-2.76052	1.38e-08
AT5G67300	ATMYBR1, ATMYB44, MYBR1, MYB44	8585.04	-2.10044	6.78e-33	8090.35	-2.18565	3.33e-21
AT1G32920	--	18753.1	-2.10078	4.44e-30	18430.9	-1.86979	4.99e-13
AT4G25810	XTR6, XTH23	425.949	-2.10163	1.21e-05	353.394	-4.12827	3.72e-22
AT1G79680	WAKL10, ATWAKL10	1843.53	-2.10626	2.52e-13	1526.7	-3.73944	7.58e-16
AT2G21120	ENOR3, AVI2	2727.02	-2.1072	1.11e-25	2670.4	-1.8765	2.05e-08
AT1G05340	AthCYSTM1	1488.56	-2.10751	8.81e-18	1215.48	-4.22831	1.84e-40
AT4G08500	MEKK1, ATMEKK1, MAPKKK8, ARAKIN	2614.53	-2.10924	4.97e-20	2413.78	-2.36712	1.05e-16
AT3G61980	KPI-1, AtKPI-1	743.836	-2.112	1.1e-22	701.027	-2.19172	4.59e-15
AT1G01120	KCS1	1564.94	-2.11418	1.45e-09	1708.94	-1.28186	0.00109837
AT4G37640	ACA2	4095.59	-2.11692	3.25e-21	3771.73	-2.42021	2.22e-27
AT5G22380	anac090, NAC090	1987.41	-2.12166	5.18e-18	1913.84	-2.02776	9.17e-11
AT3G30775	ERD5, PRODH, AT-POX, ATPOX, ATPDH, PRO1	939.539	-2.12604	3.05e-14	934.813	-1.74445	0.000136371
AT1G74380	XXT5	1915.65	-2.13158	1.17e-19	1977.45	-1.58391	5.51e-07
AT5G17000	--	2730.68	-2.13577	4.54e-32	2519.15	-2.38057	1.59e-15
AT1G77500	--	1194.07	-2.13969	8.78e-22	1111.53	-2.33846	3.55e-20
AT5G27765	--	31.9878	-2.14025	0.000394498	26.3342	-3.88926	9.64e-07
AT1G01950	AtKINUb, ARK2	680.926	-2.14509	4.1e-11	675.25	-1.82925	8.02e-06
AT1G09287	--	200.235	-2.14658	2.59e-07	203.701	-1.70273	6.89e-05
AT1G67060	--	945.798	-2.14765	4.87e-15	876.067	-2.35705	1.07e-10
AT4G30460	--	206.286	-2.14997	2.41e-08	216.052	-1.52176	0.000362434
AT3G01795	--	73.1743	-2.15591	1.02e-05	68.0369	-2.2282	0.000350632
AT1G07870	--	646.333	-2.15815	7.02e-23	590.539	-2.50356	3.01e-15
AT1G01300	--	3288.32	-2.16506	2.15e-23	3495.98	-1.42435	8.04e-05
AT5G38710	PDH2	2404.45	-2.16577	9.03e-21	2007.09	-3.55728	3.55e-11
AT1G23850	--	268.793	-2.16736	8.57e-14	237.587	-2.85733	7.53e-13
AT5G67450	AZF1, ZF1	295.33	-2.17146	5.7e-08	260.237	-2.82255	2.7e-07
AT3G63050	--	88.4553	-2.17163	1.99e-06	77.4973	-2.71231	8.16e-05
AT1G73480	MAGL4	7688.32	-2.17307	1.76e-11	7630.24	-1.83201	2.58e-05
AT1G66090	TN3	4122.87	-2.17337	3.18e-13	4287.75	-1.59949	2.68e-08
AT4G25020	--	221.608	-2.17484	4.08e-11	232.873	-1.53196	9.56e-06
AT1G65490	STMP5	1555.89	-2.17767	1.42e-17	1447.7	-2.37312	2.15e-14
AT1G42990	ATBZIP60, BZIP60	12565.9	-2.18471	4.32e-25	11924.1	-2.22725	1.94e-22
AT4G19960	KUP9	1666.52	-2.18825	7.56e-16	1581.82	-2.21027	2.17e-11
AT1G61360	--	823.525	-2.19094	1.31e-19	748.204	-2.62115	2.21e-19
AT1G12580	PEPKR1	2014.6	-2.19108	1.21e-31	1951.49	-2.02721	4.82e-10
AT2G18680	--	839.938	-2.20175	6.63e-13	740.497	-2.97745	9.86e-16
AT3G25250	AGC2-1, AGC2, OXI1, AtOXI1	406.103	-2.20269	4.01e-10	342.474	-3.77043	3.92e-21
AT5G09250	KIWI	700.721	-2.20844	2.17e-14	676.859	-2.06788	8.47e-08
AT5G65207	--	1749.96	-2.21344	7.25e-21	1605.67	-2.55043	1.4e-18
AT2G21500	--	3387.82	-2.21921	3.69e-25	3136.4	-2.43062	2.09e-12
AT2G22470	AGP2, ATAGP2	738.322	-2.21942	3.89e-06	603.939	-5.03693	2.32e-17
AT1G61460	--	365.191	-2.22272	4.53e-11	322.359	-3.02454	1.08e-15
AT3G55980	SZF1, ATSZF1	29404.6	-2.2232	5.01e-30	30746.4	-1.57486	5.1e-08
AT3G28850	--	559.038	-2.22349	1.24e-20	506.347	-2.69346	1.33e-19
AT5G19230	--	1748.66	-2.22424	9.36e-13	1571.47	-2.77975	1.55e-13
AT5G18400	DRE2, AtDRE2	1963.24	-2.22923	3.54e-25	1882.23	-2.17875	8.11e-17
AT4G11350	--	178.045	-2.22983	1.24e-09	164.903	-2.45215	4.03e-08
AT3G61060	AtPP2-A13, PP2-A13	1917.77	-2.24176	1.11e-28	1670.41	-3.19682	1.34e-24
AT1G50740	--	2013.03	-2.24216	3.6e-20	1898.8	-2.31381	2.24e-13
AT1G36622	--	777.76	-2.24773	1.05e-15	633.262	-5.06821	3.05e-45
AT4G20830	AtBBE20, AtBBE19, OGOX1	2336.7	-2.25268	6.71e-12	2215.6	-2.25865	6.21e-08
AT3G02140	TMAC2, AFP4	219.512	-2.25499	2.26e-14	191.507	-3.20362	7.74e-17
AT3G14050	RSH2, AT-RSH2, ATRSH2	13300.9	-2.25574	4.43e-30	12106.1	-2.67666	7.72e-22
AT1G56520	--	1117.63	-2.26015	2.51e-21	1164.15	-1.60143	1.76e-05
AT3G58790	GAUT15	637.011	-2.26282	3.8e-11	599.827	-2.34028	1.7e-08
AT5G04870	CPK1, ATCPK1	2647.46	-2.26488	3.12e-22	2597.33	-2.03269	6.53e-13
AT3G52450	PUB22	996.825	-2.2671	1.61e-19	1041.1	-1.61424	4.66e-07
AT5G24430	--	1759.77	-2.26733	8.11e-27	1610.88	-2.63913	2.7e-22
AT5G53050	--	1514.77	-2.26968	2.18e-11	1425.7	-2.35971	4.45e-09
AT5G11740	AGP15, ATAGP15	20848.6	-2.26976	5.56e-24	21297.7	-1.73502	4.56e-07
AT1G57990	ATPUP18, PUP18	14150.3	-2.27626	1.14e-26	14178.7	-1.87943	2.99e-10
AT4G21390	B120	493.862	-2.27852	6.33e-08	440.362	-3.02895	7.39e-13
AT5G20230	ATBCB, BCB, SAG14	33864.9	-2.28292	3.12e-17	29781.6	-3.19166	3.06e-29
AT5G02200	FHL	291.359	-2.2842	3.71e-14	277.647	-2.24441	3.76e-08
AT1G69260	AFP1	328.599	-2.28461	6.24e-14	306.083	-2.47486	1.97e-11
AT5G18360	BAR1	631.111	-2.28488	1.35e-17	579.971	-2.61775	9.95e-16
AT5G56160	--	347.167	-2.28545	3.91e-13	314.848	-2.75271	8.23e-13
AT3G11170	FAD7, FADD	4433.95	-2.28897	1.52e-14	4842.93	-1.36607	0.000791374
AT2G01300	--	505.373	-2.28988	7.76e-14	476.213	-2.2214	4.47e-05
AT1G68340	--	363.972	-2.29012	1.93e-13	338.832	-2.48978	2.56e-11
AT4G05010	AtFBS3, FBS3	436.485	-2.29107	4.77e-07	415.599	-2.25687	1.88e-05
AT4G39640	GGT1	5444.67	-2.29389	7.4e-26	5202.07	-2.27041	1.08e-17
AT3G05580	AUN1, TOPP9	727.579	-2.29769	1.14e-11	701.331	-2.18856	2.43e-08
AT1G80120	--	1768.66	-2.30426	5.08e-10	1750.06	-1.87439	0.000970915
AT3G53830	--	342.115	-2.30547	9.64e-10	317.117	-2.53053	2.03e-08
AT1G09932	--	1479.3	-2.30601	2.74e-07	1323.64	-3.03062	1.3e-11
AT4G24960	HVA22D	1078.79	-2.30991	7.31e-09	1069.6	-1.94779	7.86e-05
AT2G29110	ATGLR2.8, GLR2.8	879.378	-2.31054	7e-12	744.939	-3.96153	1.3e-24
AT5G22545	--	1028.33	-2.31406	1.53e-11	956.665	-2.36294	2.68e-05
AT2G46830	CCA1, AtCCA1	269.249	-2.31532	6.22e-15	249.774	-2.52031	7.88e-10
AT2G39420	MAGL8	4164.29	-2.31609	8.28e-16	3874.89	-2.45151	4.12e-08
AT1G56250	AtPP2-B14, PP2-B14	101.629	-2.31678	1.94e-08	100.804	-1.94799	0.000123183
AT4G13340	LRX3	5842.82	-2.31852	2.64e-22	5670.32	-2.16444	1.4e-14
AT4G16500	CYS4, AtCYS4	1839.52	-2.32078	1.8e-12	1806.83	-1.94454	0.000326231
AT5G67250	SKIP2, VFB4	2974.32	-2.32737	1.84e-27	3002.75	-1.85437	3.64e-08
AT3G09940	MDHAR, ATMDAR3, MDAR3, MDAR2	1834.37	-2.33063	2.07e-08	1514.8	-4.76515	7.38e-14
AT3G25730	EDF3	80.2718	-2.3309	3.67e-07	70.3179	-3.2618	7.03e-09
AT1G16820	--	123.879	-2.33998	5.97e-11	120.462	-2.14322	3.57e-07
AT4G31780	MGD1, MGDA	3463.92	-2.3425	1.36e-09	3513.66	-1.83138	8.08e-05
AT4G33920	APD5	10663.7	-2.34547	1.46e-32	10417.6	-2.12946	2.05e-15
AT2G39850	--	2773.97	-2.3464	5.87e-35	2829.76	-1.74377	6.4e-05
AT3G44630	--	3339.54	-2.35406	9.43e-23	3081.28	-2.66112	6.07e-19
AT1G08290	WIP3	98.8911	-2.35431	1.84e-09	85.3225	-3.34191	7.82e-08
AT3G23250	MYB15, ATY19, ATMYB15	2446.91	-2.35526	3.7e-25	2158.24	-2.84235	5.67e-06
AT3G15350	--	1293.91	-2.36132	3.91e-24	1323.7	-1.80016	5.07e-08
AT1G61560	MLO6	369.515	-2.36337	2.19e-15	305.549	-4.94619	3.43e-32
AT3G48630	--	591.069	-2.36732	2.68e-13	505.236	-3.78699	1.24e-16
AT1G19380	--	3821.65	-2.36803	4.9e-12	4037.28	-1.61366	5.99e-05
AT2G35930	PUB23, AtPUB23	3205.33	-2.36969	6.29e-28	3097.48	-2.16641	1.35e-07
AT3G49720	CGR2	2755.34	-2.3723	5.47e-22	2879.98	-1.66657	3.23e-06
AT1G30755	PSI2	2093.83	-2.37389	5.95e-29	1899.59	-2.87023	1.41e-22
AT3G12580	HSP70, ATHSP70	859.395	-2.37515	1.7e-18	754.017	-3.25012	4.49e-13
AT1G17340	SAC5	2469.29	-2.37871	1.92e-22	2293.28	-2.62187	2.56e-18
AT1G69790	PBL18	200.171	-2.38128	4.4e-13	180.373	-2.91962	8.67e-11
AT5G65300	SUPA	2100.62	-2.38467	4.82e-28	2040.74	-2.1611	1.01e-08
AT4G36000	--	43.726	-2.38555	6.9e-06	40.5854	-2.52793	8.46e-05
AT5G41750	--	9771.32	-2.38959	7.2e-20	9255.46	-2.41239	1.46e-11
AT3G16690	SWEET16, AtSWEET16	172.594	-2.3898	3.44e-07	173.321	-1.88735	0.00105502
AT5G02230	--	513.478	-2.39369	2.85e-23	491.704	-2.30295	6.26e-10
AT3G29010	--	120.448	-2.40058	9.3e-11	120.943	-1.91212	8.14e-05
AT3G01820	--	2172.29	-2.40106	1.38e-22	2107.27	-2.23843	1.35e-13
AT1G32900	GBSS1	586.541	-2.40322	4.26e-07	549.29	-2.54497	1.68e-06
AT5G52320	CYP96A4	1658.24	-2.40578	3.31e-13	1731.49	-1.70315	2.18e-05
AT1G72790	--	524.058	-2.40597	1.4e-14	511.82	-2.15122	2.08e-07
AT1G29330	ATERD2, AERD2, ERD2	666.079	-2.40986	6.52e-13	622.745	-2.58401	2.65e-11
AT2G02860	SUT2, ATSUC3, SUC3, ATSUT2	1267.97	-2.41728	7.39e-18	1226.46	-2.26982	5.3e-11
AT1G77060	--	1257.92	-2.41854	1.52e-14	1298.12	-1.77524	1.34e-05
AT4G18340	--	51.1437	-2.42418	1.92e-05	49.6143	-2.19166	0.000505027
AT4G12720	NUDT7	7676.08	-2.42754	5.62e-13	7425.4	-2.29506	3.82e-10
AT2G24100	ASG1	631.678	-2.42776	1.02e-21	581.47	-2.75881	1.65e-16
AT4G20170	GALS3	687.259	-2.42856	3.1e-20	691.264	-1.94581	5.05e-07
AT1G56140	--	3179.46	-2.43404	2.12e-32	2996.05	-2.39105	6.04e-07
AT3G18560	--	324.049	-2.43731	2.86e-15	319.143	-2.11404	1.34e-07
AT1G05675	--	418.959	-2.43823	7.54e-10	402.286	-2.35463	1.27e-07
AT5G58720	--	5132.26	-2.43875	1.31e-23	4816.53	-2.57774	4.31e-17
AT1G59740	NPF4.3, AtNPF4.3	137.966	-2.44301	9.53e-11	133.706	-2.22508	6.86e-06
AT3G14630	CYP72A9	81.5841	-2.45063	6.63e-07	76.0211	-2.63002	2.26e-06
AT4G36900	RAP2.10, DEAR4	1698.04	-2.45202	6.07e-14	1500.45	-3.42035	1.08e-21
AT1G70480	JASSY	1335.03	-2.46018	1.09e-17	1305.87	-2.20104	3.87e-09
AT2G21490	LEA	54.1829	-2.46349	3.16e-06	51.1148	-2.35771	0.000594219
AT1G18210	--	6660.72	-2.46555	7.11e-23	6507.58	-2.23695	2.53e-13
AT2G45820	Rem1.3	11561.4	-2.4676	4.5e-20	11282.7	-2.21338	7.51e-09
AT1G51090	AtHMP09, AtHMAD1	5540.63	-2.46802	1.95e-37	5487.74	-2.13263	1.61e-17
AT4G14365	XBAT34	12017	-2.47301	2.89e-13	10967.8	-2.96163	4.5e-16
AT5G51440	HSP23.5	46.1895	-2.47618	0.000106692	42.6869	-2.69942	0.00015618
AT5G63160	BT1	4217.47	-2.47754	2.73e-33	4053.18	-2.36112	9.16e-13
AT1G68690	PERK9, AtPERK9	749.823	-2.48482	1.89e-18	642.339	-4.17461	2.57e-40
AT3G05490	RALFL22	1189.82	-2.48632	2.68e-22	1213.07	-1.91435	2.57e-08
AT2G30720	--	1411.63	-2.48714	1.17e-15	1332.06	-2.5506	1.33e-10
AT5G41740	--	7221.93	-2.5003	2.39e-22	6699.75	-2.71132	1.58e-11
AT5G19070	--	907.379	-2.50344	2.51e-13	876.557	-2.35922	3.14e-09
AT2G18630	--	636.404	-2.50989	1.04e-17	682.134	-1.60148	4.89e-05
AT1G18710	AtMYB47, MYB47	1518.12	-2.51367	7.18e-12	1523.09	-2.04081	3.91e-06
AT4G28085	--	1177.53	-2.51528	3.33e-33	1060.61	-3.15165	5.12e-23
AT3G50260	CEJ1, ATERF#011, DEAR1	5481.7	-2.5157	2.23e-23	5085.25	-2.74765	4.8e-13
AT3G10300	--	6925.58	-2.51625	1.95e-30	6903.49	-2.1195	2.29e-14
AT4G30350	SMXL2	3677.14	-2.51649	7.17e-39	3750.3	-1.91218	4.86e-08
AT1G20450	LTI29, LTI45, ERD10	47855.6	-2.51869	4.65e-20	46956.9	-2.21218	1.06e-08
AT5G13200	GER5	9062.54	-2.51949	8.33e-24	8261.54	-3.03525	5.42e-27
AT1G28480	GRX480, roxy19	4854.36	-2.52088	6.32e-30	4280.77	-3.29363	2.38e-10
AT1G04490	--	48.5222	-2.52297	1.58e-05	44.6748	-2.86171	9.3e-06
AT2G24330	LNPB, LNP1	1367.79	-2.52404	2.1e-19	1325.71	-2.33969	1.22e-10
AT2G43320	--	706.796	-2.52761	4.43e-16	655.794	-2.8166	9.48e-16
AT4G24160	--	2074.39	-2.52783	1.05e-20	2020.33	-2.30916	9.69e-12
AT3G23920	BAM1, BMY7, TR-BAMY	7493.83	-2.52785	2.64e-23	6911.23	-2.89186	4.77e-23
AT5G07455	--	41.8411	-2.52882	4.33e-06	37.5464	-3.10688	4.91e-06
AT5G64260	EXL2	23878.5	-2.52958	1.52e-30	22516.4	-2.64352	1.54e-26
AT3G48100	ARR5, ATRR2, IBC6, RR5	452.164	-2.53145	8.27e-21	475.764	-1.67928	0.000281599
AT4G29440	ISTL4	1721.38	-2.53209	9.28e-28	1638.84	-2.5148	9.82e-15
AT3G45730	--	1044.64	-2.53869	4.09e-24	1002.73	-2.34477	5.11e-07
AT5G60300	DORN1, P2K1, LecRK-I.9	1432.64	-2.55199	9.5e-30	1277.19	-3.3888	1.05e-27
AT1G75860	--	2613.13	-2.56102	1.29e-12	2481.92	-2.55945	5.76e-09
AT5G17850	CCX2	1179.86	-2.56139	9.09e-21	1143.47	-2.38025	6.1e-12
AT5G06760	LEA4-5	76.8775	-2.56287	1.05e-07	74.4503	-2.36018	1.15e-05
AT2G47060	CARK3, PTI1-4	2549.39	-2.565	3.02e-16	2630.26	-1.86624	1.07e-05
AT5G22630	ADT5	3991.3	-2.56819	1.77e-15	4032.48	-1.95016	0.000156987
AT2G42760	--	4817.76	-2.56989	8.55e-32	4648.39	-2.41669	1.49e-13
AT1G74710	EDS16, ICS1, SID2	2031.35	-2.57518	4.92e-10	1823.57	-3.39729	3.97e-15
AT2G32140	--	2125.52	-2.57522	6.73e-23	2014.52	-2.63379	1.29e-18
AT5G66650	cMCU	1537.14	-2.57905	4.93e-36	1580.46	-1.92463	1.55e-10
AT3G62720	ATXT1, XT1, XXT1	2734.31	-2.58584	1.76e-39	2997.27	-1.51301	1.46e-05
AT1G20510	OPCL1	20739.8	-2.58653	7.18e-32	20979	-2.05933	3.82e-13
AT1G06620	--	1788.1	-2.59195	1.07e-19	1546.65	-3.71422	2.87e-09
AT4G39890	AtRABH1c, RABH1c	1025.74	-2.59963	1.55e-23	989.457	-2.46919	3.41e-15
AT3G61580	SLD1, AtSLD1	10530	-2.60337	1.75e-51	10362.3	-2.18533	6.95e-07
AT1G28380	NSL1	8438.76	-2.60553	5.28e-34	7994.7	-2.65158	1.36e-19
AT3G46930	Raf43	1670.25	-2.60702	3.06e-24	1513.03	-3.23105	3.5e-24
AT4G18195	ATPUP8, PUP8	200.649	-2.60745	6.05e-11	192.28	-2.5252	3.86e-08
AT5G05365	AtHMP44	159.495	-2.60938	2.67e-15	148.913	-2.75947	2.34e-09
AT5G64870	FLOT3	1212.84	-2.6134	2.56e-18	1237.5	-1.93752	3.59e-05
AT3G15990	SULTR3;4	111.459	-2.61513	9.8e-08	103.973	-2.85443	5.15e-08
AT1G51670	HTT5	73.0921	-2.61582	9.22e-09	68.3418	-2.49342	0.000375663
AT3G57530	CPK32, ATCPK32, CDPK32	9714.86	-2.61756	1.14e-38	10051	-1.92177	1.12e-13
AT5G01380	--	78.1032	-2.62005	2.87e-09	66.3904	-4.76417	3.23e-13
AT3G23230	AtTDR1, ERF98, AtERF98, TDR1	125.127	-2.62028	1.25e-07	123.279	-2.26091	4.66e-05
AT2G44500	--	5179.2	-2.62317	1.72e-27	5024.58	-2.42937	7.22e-15
AT5G15240	--	108.37	-2.62718	1.8e-09	111.908	-1.8806	0.00036118
AT1G07143	--	12.4205	-2.62948	0.00135956	11.2165	-2.97099	0.000786609
AT4G15150	--	188.361	-2.63583	1.64e-08	167.607	-3.79047	2.04e-18
AT4G18070	--	4266.41	-2.64346	2.83e-31	4129.26	-2.47986	5.04e-18
AT1G19180	TIFY10A	21084.4	-2.64438	1.85e-45	20274.4	-2.53143	3.4e-19
AT1G42980	--	241.332	-2.64803	8.12e-09	222.421	-3.04268	1.33e-09
AT1G62320	--	64.0308	-2.65113	7.5e-06	56.924	-3.69004	6.75e-08
AT5G49480	ATCP1, CP1	2163.53	-2.65555	3.19e-35	1982.54	-3.05584	1.41e-15
AT1G70740	--	1606.43	-2.65895	2.78e-36	1562.53	-2.43032	1.02e-15
AT3G18300	--	148.919	-2.66061	5.48e-14	145.921	-2.35396	1.81e-08
AT1G63750	--	1825.96	-2.66216	3.07e-41	1738.92	-2.66819	4.85e-27
AT3G15500	ATNAC3, ANAC055, NAC055, NAC3	1903.67	-2.66282	4.48e-41	1600.56	-5.62104	1.02e-46
AT3G50910	--	2313.35	-2.66592	3.95e-32	2108.98	-3.24289	5.5e-38
AT4G30210	ATR2, AR2	10004.7	-2.67318	2.25e-26	9513.42	-2.68672	8.68e-18
AT1G80610	--	1602	-2.67368	9.84e-44	1497.7	-2.88774	1.94e-29
AT1G67920	--	1794.57	-2.67462	3.56e-35	1611.31	-3.4909	1.62e-36
AT5G67080	MAPKKK19	578.534	-2.67494	4.52e-17	502.703	-4.24205	1.13e-22
AT4G18540	--	38.8653	-2.67609	4.29e-05	35.9123	-3.11901	4.53e-06
AT1G70260	--	211.632	-2.68333	4.95e-19	186.132	-3.29305	3.13e-06
AT1G76040	CPK29	966.251	-2.69156	3.49e-10	910.446	-2.64474	1.02e-05
AT4G09640	ENOR3L6	539.511	-2.69436	4.68e-23	562.464	-1.88419	9.63e-07
AT4G01390	--	622.671	-2.69538	1.31e-30	592.767	-2.30054	0.000559104
AT5G10750	--	3564.71	-2.69965	1.46e-49	3482.55	-2.4503	1.6e-27
AT5G52410	--	744.459	-2.70259	1.47e-10	734.024	-2.32382	2.16e-06
AT3G57930	--	2382.34	-2.70419	6.46e-53	2424.94	-2.04518	2e-08
AT4G15248	BBX30, miP1b	61.6005	-2.7046	2.91e-06	60.6299	-2.26302	0.000716941
AT5G24590	ANAC091, TIP	5201.62	-2.71457	9.79e-40	5390.96	-1.91412	1.16e-06
AT4G18010	IP5PII, AT5PTASE2, 5PTASE2	6955.12	-2.72189	4.91e-52	6294.09	-3.43313	5.39e-51
AT1G17980	PAPS1	2643.48	-2.73076	9.86e-39	2480.63	-2.90153	4.04e-25
AT3G06500	A/N-InvC	14241	-2.73351	6.16e-18	13940.7	-2.40719	1.18e-08
AT2G22860	ATPSK2, PSK2	860.651	-2.73439	1.84e-23	760.099	-3.96398	2.11e-31
AT5G42650	AOS, CYP74A, DDE2	37389.1	-2.73648	2.02e-19	35883.2	-2.62838	9.06e-12
AT3G44350	anac061, NAC061	708.349	-2.73746	5.17e-20	701.672	-2.30185	1.18e-08
AT2G17830	--	82.8798	-2.73851	6.56e-08	85.3345	-2.00622	0.000240819
AT2G20880	AtERF53, ERF53	221.616	-2.7566	4.51e-06	205.745	-2.90116	5.98e-05
AT3G04010	--	963.367	-2.75858	3.25e-17	882.417	-3.20969	2.31e-12
AT5G35110	--	17.9947	-2.75952	0.000168295	16.1292	-3.43738	4.65e-05
AT2G35658	--	44.4267	-2.7616	3.2e-07	40.0181	-3.46047	1.84e-07
AT4G34390	XLG2	5632.22	-2.76607	4.02e-33	5199.45	-3.19733	2.41e-40
AT1G72280	AERO1, ERO1	747.605	-2.77107	5.29e-17	690.401	-3.16256	1.03e-15
AT3G46700	--	52.215	-2.77461	1.14e-07	45.2088	-4.47139	1.15e-09
AT4G12735	--	717.396	-2.78181	2.75e-15	659.885	-3.21168	1.6e-13
AT5G46510	VICTL	1424.87	-2.78734	1.29e-22	1406.01	-2.36533	1.23e-08
AT3G24550	ATPERK1, PERK1	6900.32	-2.78769	4.3e-45	6616.4	-2.68497	5.1e-18
AT3G48450	--	90.4243	-2.79049	6.01e-08	78.1505	-4.88713	9.26e-12
AT2G43120	PRN2	462.788	-2.802	6.89e-30	520.999	-1.50105	1.26e-06
AT5G11650	MAGL13	2712.06	-2.80441	2.9e-29	2524.77	-3.09659	1.16e-23
AT1G22570	--	6227.99	-2.8067	4.51e-45	6058.44	-2.52894	4.74e-13
AT5G05600	JAO2, JOX2	5978.4	-2.8077	1.82e-21	5468.97	-3.2172	1.03e-10
AT1G71697	ATCK1, CK, CK1	1921.27	-2.81567	1.2e-23	1767.65	-3.28036	6.25e-21
AT3G53260	PAL2, ATPAL2	2366.44	-2.8241	7.87e-14	2329.47	-2.4128	5.38e-07
AT2G20340	AtAAS, AAS	1896.04	-2.82539	1.81e-22	1898.52	-2.31769	4.47e-12
AT3G08720	ATPK19, ATPK2	5248.66	-2.8275	9.92e-41	4958.11	-2.92771	1.23e-26
AT5G17980	MCTP16	199.096	-2.83703	1.12e-16	193.076	-2.4254	3.01e-05
AT1G02270	--	3143.79	-2.85336	2.12e-25	3047.5	-2.64388	7.39e-15
AT5G67620	--	94.4198	-2.87317	1.16e-10	95.7937	-2.24305	1.09e-06
AT4G19230	CYP707A1	765.563	-2.87435	2.34e-30	693.872	-3.47355	1.08e-13
AT5G41120	ELT4	408.032	-2.87698	1.92e-17	398.7	-2.44103	5.19e-06
AT3G44190	--	2422.05	-2.88041	9.43e-31	2449.91	-2.26542	4.49e-13
AT4G01090	--	2554.15	-2.88468	1.25e-43	2412.29	-2.95585	6.64e-20
AT2G18193	--	102.755	-2.89566	1.55e-07	96.0048	-3.05729	1.64e-06
AT5G47240	NUDT8	10699.5	-2.89593	4.77e-16	10562.5	-2.49554	5.18e-10
AT4G23190	CRK11, AT-RLK3	1437.65	-2.89994	1.95e-21	1279.15	-3.84086	1.46e-11
AT3G57760	ZRK6	322.108	-2.90176	2.14e-17	323.083	-2.30676	2.08e-07
AT3G15650	--	100.277	-2.90725	4.23e-09	97.0387	-2.44303	0.000389623
AT1G01560	MPK11	3473.32	-2.91156	7.11e-22	3468.04	-2.22267	7.41e-05
AT5G13190	GILP	8041.25	-2.91287	9.14e-22	7662.7	-2.95035	3.96e-25
AT4G00970	CRK41	1924.42	-2.91771	2.59e-32	1856.95	-2.73426	2.06e-15
AT4G18280	GRPL1	1131.36	-2.92239	2.24e-15	1224.34	-1.75018	0.000212466
AT1G47130	--	266.958	-2.92749	6.02e-22	268.1	-2.20865	3.54e-05
AT5G47910	RBOHD	17425.6	-2.92755	7.68e-56	17686.6	-2.16573	1.18e-06
AT4G35480	RHA3B	1981.27	-2.92977	3.07e-28	1909.48	-2.7832	7.57e-18
AT2G32210	AthCYSTM6	889.928	-2.93409	2.13e-14	812.565	-3.2461	5.7e-07
AT4G19520	--	8285.56	-2.94774	7.77e-44	7720.2	-3.26718	3.62e-36
AT4G26690	SHV3, MRH5, GPDL2	2555.04	-2.95587	1.46e-48	2507.77	-2.56594	8.15e-14
AT3G51970	ATSAT1, ASAT1	166.447	-2.95867	7.63e-19	170.516	-2.15972	9.79e-07
AT5G15190	--	904.249	-2.96289	4.14e-30	848.73	-3.18682	2.2e-30
AT5G49280	--	2001.75	-2.96353	2.69e-30	2010.21	-2.41979	3.57e-23
AT1G16130	WAKL2	716.962	-2.96566	4.09e-40	667.672	-3.26747	1.9e-24
AT4G34710	ADC2, SPE2	8277.13	-2.96789	8.31e-21	8259.37	-2.35287	1.32e-06
AT3G25400	--	355.481	-2.97781	2.78e-19	379.918	-1.8402	0.000107671
AT3G50970	LTI30, XERO2	3492.29	-2.98286	4.33e-18	3172.71	-3.46476	1.19e-08
AT4G34150	--	20374.3	-2.98298	3.53e-33	20109.5	-2.56495	4.68e-16
AT5G54720	--	865.287	-2.98622	1.06e-28	822.416	-3.03298	9.28e-25
AT5G45110	NPR3	8242.71	-2.99197	1.62e-43	7801.39	-3.02886	4.25e-18
AT5G38280	PR5K	174.468	-2.99234	1.38e-18	161.578	-3.37306	2.03e-14
AT2G32130	CHIQL7	225.812	-2.99311	3.04e-19	210.193	-3.3378	9e-19
AT5G16830	SYP21, PEP12, PEP12P	1316.46	-3.0004	2.26e-32	1306.11	-2.47221	6.61e-10
AT5G39580	PRX62	18.5636	-3.00343	0.000113558	17.5603	-2.89834	0.000522753
AT1G76965	--	33.4194	-3.01195	5.29e-06	31.041	-3.39985	2.28e-06
AT5G66620	DAR6	366.261	-3.01283	2.05e-14	338.302	-3.41401	1.89e-11
AT2G33110	VAMP723	1009.62	-3.01994	2.45e-45	952.805	-3.15434	3.16e-32
AT1G16850	--	1460.66	-3.02052	4.14e-17	1494.64	-2.14986	4.76e-05
AT2G23120	--	33172.9	-3.02199	1.44e-29	33121.2	-2.44873	1.27e-10
AT3G11420	--	1030.55	-3.02553	5.37e-18	1049.76	-2.24065	1.75e-06
AT5G42570	--	3231.94	-3.02769	3.97e-33	3089.18	-2.9661	2.38e-19
AT5G57010	--	231.355	-3.03889	1.19e-22	214.093	-2.90438	4.33e-05
AT5G05140	--	2804.79	-3.05299	2.08e-31	2660.38	-3.10864	6.43e-22
AT5G27520	PNC2	2844.52	-3.05429	3.61e-23	2633.76	-3.51589	4.7e-23
AT5G06870	PGIP2	1801.74	-3.06369	7.55e-29	1866.79	-1.98469	0.000684883
AT1G29690	CAD1	3498.65	-3.06407	2.19e-40	3370.53	-2.91466	3.26e-24
AT1G74950	JAZ2, TIFY10B	6115.52	-3.06964	1.29e-40	5815.11	-3.07712	1.89e-22
AT2G23100	--	483.559	-3.07363	3.22e-35	461.132	-3.05313	6.82e-23
AT3G09830	PCRK1, PBL39	7462.53	-3.07542	6.45e-43	7067.38	-3.16938	7.67e-34
AT2G32930	ZFN2	560.06	-3.07662	1.47e-25	554.282	-2.52935	1.94e-08
AT5G42380	CML39, CML37	5469.34	-3.08519	4.75e-34	5364.2	-2.72284	8.61e-20
AT3G62260	PP2C49	4368.09	-3.08612	3.75e-48	4342.27	-2.53188	7.07e-13
AT1G07150	MAPKKK13	388.49	-3.08718	1.31e-28	373.151	-2.85745	8.84e-10
AT3G05320	OFT1, AtOFT1	776.061	-3.08833	3.52e-33	728.727	-3.31862	8.73e-30
AT3G61640	AGP20	2658.35	-3.0899	5.28e-37	2759.08	-2.14713	1.44e-08
AT5G05190	EDR4	1735.14	-3.0917	1.27e-37	1652.5	-2.9874	2.15e-12
AT1G72450	JAZ6, TIFY11B	12199.4	-3.09488	6.06e-45	12052.9	-2.64397	8.92e-20
AT5G49900	--	3091.95	-3.09943	1.82e-61	2954.82	-3.04844	2.79e-30
AT1G14540	PRX4, PER4	189.809	-3.10345	1.26e-14	169.728	-4.43566	8.14e-18
AT4G12000	--	830.247	-3.10649	9.73e-18	801.118	-2.90645	1.35e-11
AT1G63860	--	3314.13	-3.10861	2.42e-52	3114.01	-3.31146	5.67e-33
AT1G01470	LEA14, LSR3	28924.8	-3.10875	1.11e-36	27610.1	-3.05389	2.58e-19
AT4G27520	ENODL2	17781.9	-3.10919	1e-32	18745.2	-2.05559	8.29e-09
AT5G41100	--	1271.77	-3.1115	6.94e-47	1196.63	-3.298	4.24e-33
AT2G27500	--	11404	-3.11524	1.61e-51	10938.6	-3.00892	2.09e-26
AT5G11070	--	4829.03	-3.11861	3.44e-37	5127.07	-1.9233	6.82e-05
AT5G57560	TCH4, XTH22	18991.3	-3.12233	6.15e-22	19871.1	-2.10664	3.85e-07
AT3G14870	CHIQL4	190.499	-3.13147	2.48e-21	197.151	-2.05715	0.000330966
AT4G17230	SCL13	15698.2	-3.13181	1.32e-50	15189.4	-2.92158	5.18e-27
AT4G27410	RD26	4875.44	-3.13957	8.96e-71	4405.8	-4.13543	1.25e-39
AT5G13100	--	2147.31	-3.14394	1.2e-37	2283.77	-1.94267	2.1e-05
AT4G32480	--	836.881	-3.14438	1.9e-18	793.752	-3.15651	3.81e-12
AT4G27350	--	298.727	-3.14755	7.18e-17	290.481	-2.83603	2.31e-10
AT4G21940	CPK15	342.808	-3.14869	8.04e-19	338.077	-2.60081	2.11e-07
AT5G07920	DGK1	3068.69	-3.16991	1.49e-27	2865.08	-3.49404	1.38e-22
AT4G27940	MTM1	486.958	-3.1709	1.99e-22	460.948	-3.25897	2.17e-17
AT5G16910	CSLD2	7824.22	-3.17463	5.25e-65	7277.7	-3.46446	4.52e-19
AT1G19025	--	256.841	-3.17679	1.36e-18	251.478	-2.81157	3.91e-13
AT4G30090	--	132.464	-3.19362	2.89e-10	128.364	-2.70984	4.83e-05
AT1G80840	WRKY40	22439.7	-3.19708	4.01e-53	22598.9	-2.48485	6.64e-13
AT3G02880	KIN7	2999.83	-3.20342	2.85e-26	2901.56	-2.93196	1.75e-12
AT1G09575	MCU1	142.739	-3.20769	8.88e-13	152.067	-1.9859	0.000147356
AT5G57015	ckl12	1852.92	-3.21268	2.39e-36	1817.75	-2.82026	3.44e-20
AT4G39320	--	92.808	-3.21726	2.62e-11	90.6167	-2.4246	0.0010678
AT5G50570	SPL13A, SPL13	51.444	-3.21955	9.78e-09	51.3841	-2.33819	0.00104506
AT5G01730	WAVE3, SCAR4	52.8085	-3.22088	3.14e-08	50.7422	-3.06039	7.72e-07
AT5G54710	--	4170.04	-3.22351	2e-39	3921.21	-3.45588	6.73e-36
AT4G14370	--	879.749	-3.22423	1.4e-25	784.802	-4.94201	4.38e-38
AT1G25422	--	94.8461	-3.22453	7.71e-11	96.498	-2.43058	1.86e-06
AT3G45970	EXPL1, ATHEXP BETA 2.1, EXLA1	2495.68	-3.22688	7.89e-54	2459.16	-2.78514	1e-26
AT1G17750	PEPR2	377.733	-3.23569	3.6e-15	366.734	-2.75088	4.87e-06
AT4G30470	--	918.964	-3.26007	1.86e-48	885.535	-2.98296	6.85e-13
AT5G28630	--	1486.42	-3.26104	8.14e-34	1523.71	-2.39928	7.27e-15
AT5G60310	LecRK-I.10	26.9147	-3.26989	9.39e-07	24.8479	-3.5022	1.19e-05
AT5G09640	SNG2, SCPL19	12.3359	-3.27207	7.58e-05	11.561	-3.23633	0.000224457
AT3G01830	--	1141.63	-3.27411	4.2e-24	1068.98	-3.51412	4.17e-16
AT4G36830	HOS3-1	132.37	-3.28938	3.72e-16	128.589	-2.91458	7.83e-09
AT4G22780	ACR7	5934.28	-3.29645	1.66e-41	5655.06	-3.27205	2.67e-23
AT5G26030	FC1, FC-I	12937.3	-3.30651	6.71e-56	12820.5	-2.78551	6.26e-30
AT4G31800	WRKY18	12216.6	-3.30715	1.29e-32	10898.7	-5.01229	1.46e-26
AT5G16360	--	688.434	-3.32125	4.15e-40	616.344	-4.70793	2.26e-20
AT1G48720	--	172.58	-3.3222	2.19e-19	161.852	-3.57799	6.09e-16
AT3G53600	ZAT18	188.902	-3.32443	8.33e-11	167.353	-6.76804	9.08e-20
AT2G17840	ERD7	47665.2	-3.33035	7.65e-41	46573.4	-2.92713	1.61e-16
AT1G56540	--	924.958	-3.33964	5.77e-50	879.806	-3.25121	6.91e-15
at1g04027	--	87.1837	-3.34176	6.78e-12	83.9013	-3.12819	8.84e-09
AT1G59910	FORMIN7	5140.77	-3.34203	4.38e-56	4933.5	-3.18816	2.54e-22
AT4G01250	WRKY22	1732.07	-3.34234	2.49e-36	1759.34	-2.45323	9.68e-09
AT4G29670	ACHT2	11241.7	-3.34464	2.33e-52	11329	-2.61092	8.08e-20
AT2G02310	PP2-B6	71.8609	-3.34479	2.85e-12	65.0213	-4.16557	5.94e-09
AT4G38420	sks9	451.671	-3.35124	1.57e-30	438.88	-2.79837	7.67e-07
AT2G27080	NHL13	3394.63	-3.35156	9.44e-53	3499.69	-2.39763	2.07e-18
AT2G40740	WRKY55	321.042	-3.35482	9.5e-25	286.091	-4.79729	4.48e-13
AT2G44070	--	20.8712	-3.35666	4.28e-06	19.712	-3.08498	0.00019886
AT3G56790	--	143.362	-3.36101	3.02e-17	152.372	-1.97879	0.000707184
AT3G19240	DEM2	7371.9	-3.37137	9.38e-88	7314.96	-2.76767	8.34e-19
AT2G29450	ATGSTU5, ATGSTU1, AT103-1A	13133.3	-3.37154	2.23e-22	12502.2	-3.36541	4.44e-16
AT3G19680	--	5847.43	-3.37184	8.4e-31	5499.63	-3.51884	1.13e-16
AT3G57880	FTIP3, MCTP3	1362.16	-3.37396	1.26e-33	1300.58	-3.26944	7.76e-16
AT5G58120	DM10	2882.41	-3.40752	2.04e-48	2735.87	-3.47996	3.3e-35
AT1G74330	--	1504.98	-3.40775	5.42e-46	1409.8	-3.69376	5.38e-27
AT5G03204	--	169.35	-3.41333	3.08e-20	158.781	-3.62821	4.57e-14
AT2G12400	--	1741.88	-3.41506	4.75e-27	1745.96	-2.69181	3.12e-12
AT3G51450	--	5014.06	-3.41547	5.99e-17	4805.17	-3.00495	2.86e-06
AT1G09940	HEMA2	3575.63	-3.41595	3.29e-32	3448.24	-3.20086	5.67e-19
AT3G19830	NTMC2TYPE5.2, NTMC2T5.2	2644	-3.41949	2.31e-28	2560.37	-3.153	3.03e-18
AT1G64760	ZET	1037.98	-3.42137	5.15e-28	1132.33	-1.82633	0.00102509
AT3G03050	CSLD3, KJK	2695.64	-3.42387	6.73e-41	2598.41	-3.21912	1.08e-22
AT3G01840	LYK2	146.633	-3.43182	1.5e-18	138.974	-3.39342	5.98e-11
AT1G49450	AIW2	615.967	-3.43724	1.16e-20	628.746	-2.31608	0.000121325
AT2G32200	AthCYSTM5	347.834	-3.44335	1.22e-05	343.977	-3.06486	1.59e-05
AT4G23220	CRK14	3110.26	-3.44483	3.81e-32	2955.67	-3.24401	3.2e-09
AT1G74430	MYB95, ATMYBCP66	214.896	-3.45018	3.62e-17	208.164	-2.9633	5.31e-07
AT4G27560	UGT79B2	2331.54	-3.45856	3.9e-23	2368.01	-2.34289	0.000150462
AT5G24030	SLAH3	605.518	-3.45941	8.71e-22	587.226	-3.12848	1.29e-12
AT4G20390	CASPL1B2	71.4983	-3.46152	3.82e-11	66.5675	-3.24661	3.46e-05
AT5G53048	--	81.9222	-3.46589	1.97e-11	75.3185	-4.24769	3.84e-11
AT4G24380	--	1919.54	-3.47161	2.75e-34	1948.76	-2.58124	6.03e-12
AT3G21070	NADK1	2896.58	-3.47388	1.57e-23	2880.15	-2.81429	1.72e-11
AT4G21570	--	12342.3	-3.47913	5.32e-35	12000.7	-3.10947	2.8e-16
AT4G23060	IQD22	958.571	-3.50591	4.26e-16	964.258	-2.60394	2.64e-06
AT2G45940	AtDOA6	24.9025	-3.50608	2.06e-06	24.0346	-3.05503	0.000112364
AT1G12890	--	26.6742	-3.51042	5.62e-07	24.6213	-4.05545	6.2e-07
AT3G17800	--	7183.54	-3.51141	7.28e-67	7060.97	-3.01148	1.14e-25
AT4G36010	--	7482.94	-3.51865	4.23e-30	7288.03	-3.19847	3.23e-28
AT5G64310	AGP1	7221.17	-3.5215	2.39e-54	7308.24	-2.60864	2.81e-11
AT1G76650	CML38	18218.3	-3.52418	1.06e-80	18085.9	-2.89965	5.72e-28
AT5G62570	CBP60a	6859.98	-3.52506	6.39e-57	6538.33	-3.52344	4.21e-37
AT5G05220	--	38.609	-3.52983	2.23e-06	36.0273	-3.78058	5.82e-06
AT1G26730	--	895.036	-3.53147	1.56e-38	844.979	-3.68658	7.11e-25
AT1G70700	TIFY7	13839.4	-3.5443	2.76e-28	13553.9	-3.00785	3.59e-11
AT3G59350	MAZ	18228.4	-3.55463	9.59e-60	17575.4	-3.33617	5.33e-30
AT4G18950	BHP	5578.18	-3.59243	1.91e-34	5357.52	-3.3955	1.06e-17
AT5G54170	--	6113.25	-3.594	2.04e-20	5798.94	-3.66173	9.25e-16
AT5G01995	--	12.5379	-3.59659	2.15e-05	11.9629	-3.17495	0.000307601
AT5G17490	RGL3	461.734	-3.59893	7.42e-14	456.18	-2.70994	5.47e-05
AT5G66210	CPK28	14033.8	-3.60763	3.67e-45	13784.2	-3.07895	1.22e-19
AT5G49520	WRKY48	2399.17	-3.61441	9.03e-48	2268.91	-3.76583	3.27e-34
AT3G14590	NTMC2T6.2	851.727	-3.62525	2.02e-43	783.131	-4.59181	1.21e-42
AT5G01985	--	12.6412	-3.63564	1.67e-05	12.0621	-3.21875	0.000247882
AT2G17480	MLO8	1593.09	-3.64063	6.75e-47	1568.69	-3.02088	1.96e-14
AT1G18310	--	12.1879	-3.6418	1.56e-05	11.8441	-2.93832	0.000704333
AT1G11185	SORF2	57.0269	-3.66738	2.83e-10	54.3647	-3.48757	1.96e-07
AT1G79310	AtMC7, MC7	61.9918	-3.66788	4.1e-10	57.1706	-4.55109	1.3e-10
AT5G41080	--	260.573	-3.67303	1.11e-30	239.822	-4.09185	3.09e-10
AT5G01040	LAC8	88.8397	-3.68242	2.54e-12	84.947	-3.52466	5.33e-09
AT5G01700	--	173.428	-3.684	9.11e-22	173.035	-2.91085	8.55e-12
AT3G25760	AOC1, ERD12	11895.6	-3.68529	1.42e-21	11208.9	-3.93939	8.03e-19
AT1G61610	--	1415.39	-3.68586	3.61e-46	1300.42	-4.76714	8.71e-54
AT4G28140	ERF54	1269.83	-3.68601	5.16e-17	1190.78	-4.04302	7.01e-15
AT3G07195	--	5152.89	-3.69553	9.14e-64	5089.03	-2.99089	1.65e-13
AT2G45930	--	103.401	-3.69841	4.95e-15	96.5744	-4.15776	1.77e-13
AT3G06490	MYB108, BOS1	222.95	-3.72408	1.76e-21	205.717	-4.44903	6.1e-15
AT5G02015	--	13.4507	-3.73603	8.74e-06	12.8345	-3.32321	0.000146716
AT2G31940	--	25.8341	-3.75902	2.17e-06	24.8847	-3.12393	0.000222598
AT1G18200	RABA6b	1366.28	-3.76816	3.42e-77	1262.23	-4.64132	1.56e-54
AT5G64850	--	733.243	-3.77097	1.18e-29	741.523	-2.70033	4.77e-08
AT1G57850	--	96.1811	-3.79223	8.99e-17	93.0881	-3.22452	1.62e-07
AT3G27540	--	880.845	-3.79581	1.32e-66	905.673	-2.43636	7.27e-06
AT2G30040	MAPKKK14	5127.69	-3.80621	1.06e-86	4998.23	-3.35387	1.87e-32
AT3G47960	NPF2.10, GTR1	9657.85	-3.81704	3.77e-96	9450.51	-3.26786	6.04e-24
AT3G20520	SVL3	28.799	-3.82784	5.25e-08	26.6399	-4.52852	4.12e-08
AT3G26980	MUB4	3244.12	-3.83172	4.02e-48	3112.82	-3.60232	2.4e-19
AT2G44230	--	1578.95	-3.84098	2.7e-18	1632.72	-2.46187	1.51e-05
AT5G63770	DGK2	5419.07	-3.84178	1.47e-60	5173.43	-3.79727	1.58e-36
AT5G40000	--	93.0419	-3.84666	8.14e-10	85.2918	-5.7922	1.48e-13
AT4G17970	ALMT12	233.17	-3.87102	1.21e-30	231.867	-2.9635	1.76e-09
AT1G44350	ILL6	4309.36	-3.87839	1.9e-36	4098.08	-3.76742	1.3e-14
AT3G55940	PLC7	472.479	-3.87899	6.67e-24	461.758	-3.03681	1.61e-06
AT3G15200	--	215.251	-3.87921	9.33e-24	207.097	-3.56925	2.98e-13
AT2G32150	--	7867.37	-3.8876	1.9e-24	7550.49	-3.59663	3.13e-12
AT2G44810	DAD1	30.8177	-3.88933	2.56e-06	29.2293	-3.68654	2.39e-05
AT4G22590	TPPG	1832.09	-3.90756	1.61e-41	1740.67	-3.68111	4.2e-11
AT3G44860	FAMT	20770.2	-3.92439	2.51e-37	19805	-3.69758	1.28e-12
AT1G73330	DR4	634.112	-3.92833	5.9e-21	588.547	-4.39804	8.97e-12
AT2G30830	--	31.2762	-3.93194	1.63e-07	29.4494	-4.17981	2.88e-07
AT1G09930	OPT2	130.512	-3.93659	1.16e-19	122.655	-4.31994	5.99e-18
AT4G17480	--	93.9282	-3.94869	6.45e-14	92.6796	-2.72971	0.000286329
AT3G05500	SRP3, LDAP3	5847.14	-3.95116	7.89e-59	5689.31	-3.44821	2.17e-20
AT5G41550	--	135.453	-3.96317	1.69e-18	133.861	-2.95996	2.97e-06
AT5G43650	BHLH92	379.556	-3.96443	4.12e-31	344.119	-6.93024	1.34e-35
AT1G02660	PLIP2	4593.64	-3.97352	3.31e-41	4483.73	-3.38651	8.3e-16
AT5G08150	SOB5	168.39	-3.97833	1.95e-15	169	-2.97159	1.49e-08
AT1G80820	CCR2	363.821	-3.98067	3.31e-16	335.787	-5.4789	2.87e-23
AT2G24130	--	15.3796	-3.99822	1.35e-06	14.677	-3.60482	3.08e-05
AT4G12410	SAUR35	88.0377	-4.01438	2.17e-14	87.6513	-3.04963	1.31e-07
AT5G45280	PAE11	1519.36	-4.04701	2.45e-24	1471.42	-3.51569	5.28e-11
AT4G34400	TFS1, REM17	77.1398	-4.05597	4.95e-16	78.4921	-2.86072	8.55e-09
AT4G35985	--	2224.36	-4.07924	8.89e-55	2140.84	-3.85221	1.06e-38
AT1G56510	WRR4, ADR2	8096.84	-4.11539	5.99e-75	7778.77	-3.91641	2.16e-44
AT3G17690	CNGC19	111.893	-4.11592	1.86e-13	108.035	-3.44654	7.7e-07
AT1G17620	--	5002.05	-4.11703	1.11e-119	4954.39	-3.14789	3.61e-12
AT1G15010	--	5261.54	-4.12605	2.18e-59	5096.51	-3.73487	3.73e-34
AT1G59810	AGL50	16.4992	-4.13073	4.78e-07	15.9569	-3.42768	4.92e-05
AT5G03270	LOG6	58.1557	-4.13719	2.05e-12	56.4498	-3.39987	8.26e-07
AT1G70390	--	52.9612	-4.14406	1.68e-09	49.7283	-4.48621	1.25e-08
AT3G55430	--	14784.9	-4.14654	2.64e-95	14225.7	-3.8039	4.75e-24
AT1G11960	OSCA1.3	3743.37	-4.16925	2.43e-38	3642.6	-3.6432	3.8e-21
AT5G06835	--	21.6486	-4.17475	7.11e-08	21.1758	-3.36491	1.9e-05
AT3G62760	ATGSTF13	18.3136	-4.17916	3.55e-07	17.9506	-3.27389	7.35e-05
AT2G06050	OPR3	34296.1	-4.19091	2.89e-46	32721.3	-4.10065	2.93e-24
AT5G01100	FRB1	4126.08	-4.19826	7.15e-40	3886.4	-4.58867	2.35e-32
AT5G22690	--	2402.15	-4.20083	1.39e-85	2301.97	-4.07042	6.51e-59
AT5G08135	--	38.7328	-4.22726	9.22e-09	37.8461	-3.24306	4.31e-05
AT5G36925	ARACIN1	749.004	-4.25927	2.69e-32	716.214	-3.93543	5.55e-13
AT5G40540	--	228.877	-4.29575	3.02e-18	224.026	-3.11059	1.68e-05
AT2G14290	AtFDB13	394.249	-4.3195	3.87e-27	384.535	-3.43271	9.08e-09
AT3G25780	AOC3	10782	-4.33738	4.15e-38	10257.7	-4.18238	2.35e-15
AT3G55840	--	873.54	-4.35121	1.63e-47	876.615	-3.09675	3.91e-11
AT1G75230	--	2360.45	-4.35768	1.56e-82	2252.93	-4.31745	5.82e-51
AT5G01760	TOL7	58.2621	-4.3615	1.44e-12	54.8323	-4.8518	2.92e-12
AT5G12340	--	829.358	-4.38605	1.37e-32	764.01	-6.86028	2.05e-36
AT2G34930	--	3795.29	-4.39941	4.9e-11	3715.95	-3.66569	9.28e-09
AT4G01360	BPS3	3036.05	-4.41557	4.51e-56	2924.09	-4.04558	1.75e-26
AT3G45960	EXLA3, EXPL3, ATHEXP BETA 2.3	143.397	-4.48097	2.2e-23	136.635	-4.35027	1.6e-15
AT2G25295	LCR81	45.7021	-4.48357	2.19e-11	42.7836	-5.34125	8.81e-12
AT5G14700	--	2342.9	-4.51061	7.92e-82	2302.55	-3.61793	2.65e-22
AT5G56980	--	3538.13	-4.51802	6.72e-62	3440.75	-3.66492	3.73e-12
AT1G06135	--	30.2872	-4.55688	2.24e-09	28.8957	-4.23089	1.67e-07
AT3G54020	AtIPCS1	2622.11	-4.58549	9.33e-55	2540.98	-3.9888	1.36e-22
AT1G56660	--	26560.2	-4.65614	2.21e-46	26254.2	-3.26018	1.31e-07
AT3G19970	--	3536.01	-4.67167	1.35e-39	3333.64	-4.97682	5.74e-20
AT2G35710	PGSIP7	593.518	-4.69064	1.03e-32	578.487	-3.66231	8.27e-10
AT3G45660	--	43.1812	-4.71518	1.32e-12	41.0517	-4.68731	1.35e-10
AT3G16860	COBL8	4051.41	-4.76035	2.41e-91	3934.04	-4.03511	7.23e-26
AT1G35140	PHI-1, EXL7	6815.01	-4.7632	1.97e-48	6681.77	-3.88986	8.1e-31
AT1G65390	PP2-A5	1683.44	-4.76638	9.74e-97	1652.69	-3.62463	1.72e-13
AT1G02400	ATGA2OX4, DTA1, GA2OX6	4663.69	-4.77357	5.24e-109	4429.23	-4.93461	3.21e-63
AT5G65280	GCL1	782.458	-4.81296	1.26e-32	764.309	-3.50829	1.5e-07
AT3G21320	--	48.6516	-4.8452	2.91e-13	49.6072	-3.02587	1.72e-06
AT5G65470	--	2544.89	-4.86132	8.94e-109	2541.7	-3.19915	2.91e-08
AT1G73080	PEPR1	6496.06	-4.88621	1.32e-54	6312.73	-3.8934	1.36e-12
AT1G78280	--	9141.75	-4.89066	1.23e-155	8738	-4.79257	4.11e-87
AT1G61340	FBS1	4513.04	-4.93217	7.19e-49	4338.31	-4.32553	4.85e-16
AT1G43160	RAP2.6	76.837	-4.93796	1.42e-11	74.4391	-3.60153	9.72e-06
AT5G52400	CYP715A1	81.3437	-4.96896	1.31e-11	77.066	-5.3842	2.76e-11
AT1G73510	--	125.931	-4.97605	2.07e-19	118.6	-5.69391	7.92e-17
AT4G17615	CBL1, SCABP5	5276.56	-5.04357	4.89e-64	5064.16	-4.56495	2.12e-22
AT2G25460	--	3256.64	-5.0755	5.88e-141	3093.34	-3.2433	0.000148081
AT5G46910	JMJ13	909.806	-5.08188	4.24e-63	870.199	-4.68703	6.04e-21
AT1G66760	--	1284.08	-5.08822	2.71e-32	1294.9	-3.17351	7.79e-08
AT5G02930	--	41.201	-5.16198	6.12e-13	40.3739	-3.57306	3.05e-06
AT1G68250	--	76.9577	-5.19008	1.78e-12	73.7132	-4.55822	7.5e-09
AT3G54000	--	1018.09	-5.24187	1.5e-107	998.579	-3.87253	5.86e-15
AT5G40350	MYB24	53.0165	-5.29971	3.54e-13	50.9206	-4.61689	1.62e-09
AT4G36950	MAPKKK21	2380.74	-5.33925	5.29e-69	2266.38	-3.19074	0.000232799
AT1G72520	LOX4	24517.1	-5.38011	2.66e-47	23375.9	-5.27447	1.19e-27
AT5G44310	--	57.3441	-5.38485	3.93e-16	55.2442	-4.7077	1.6e-12
AT1G24330	PUB6	1979.41	-5.41952	1.3e-133	1908.54	-4.69019	1.28e-32
AT1G09950	RAS1	1810.47	-5.54427	2.88e-96	1770.12	-4.29224	5.92e-31
AT2G35290	SAUR79	1562.14	-5.56108	5.48e-124	1522.38	-3.84666	3.91e-09
AT5G64750	ABR1	666.669	-5.5664	1.26e-29	629.337	-6.97727	5.61e-28
AT1G70130	LecRK-V.2	129.736	-5.59436	2.37e-21	123.966	-5.34376	6.79e-17
AT5G52050	DTX50	10044.3	-5.60219	1.76e-167	9629.92	-5.01851	4.57e-30
AT3G09260	PYK10, PSR3.1, BGLU23, LEB	132.992	-5.6066	3.86e-21	128.455	-4.0786	6.95e-08
AT2G03240	--	2922.99	-5.61662	2.93e-90	2832.79	-4.57377	5.1e-26
AT5G40348	--	47.1787	-5.66847	2.62e-14	45.0387	-5.37753	6.25e-12
AT3G22275	JAZ13	191.187	-5.70456	2.85e-32	184.117	-4.82378	1.94e-17
AT5G13700	PAO1	390.66	-5.70626	4.77e-61	372.599	-5.30433	2.68e-21
AT1G61890	--	36022.9	-5.72778	1.3e-98	34976.3	-4.40597	1.23e-17
AT1G65890	AAE12	266.176	-5.81794	5.69e-29	256.296	-4.43376	6.18e-10
AT2G21510	--	399.623	-5.8679	5.05e-50	383.056	-4.83914	1.09e-13
AT4G35655	--	74.4757	-5.9108	1.02e-17	71.3106	-5.35646	6.57e-14
AT1G16370	2022-10-06	808.974	-6.02049	3.24e-43	782.42	-4.33241	3.17e-10
AT2G27690	CYP94C1	3559.59	-6.10936	1.55e-125	3393.87	-5.80573	2.15e-30
AT1G17420	LOX3	40836	-6.23364	1.59e-97	39272.6	-5.10338	7.59e-21
AT1G30135	JAZ8, TIFY5A	3253.15	-6.28692	9.27e-197	3137.4	-4.5668	2.7e-12
AT1G32910	--	236.983	-6.45899	4.02e-31	225.431	-6.88438	2.28e-25
AT2G20350	--	172.501	-6.72086	7.4e-32	164.661	-6.50058	2.43e-26
AT2G34600	JAZ7, TIFY5B	6273.29	-6.77296	8.23e-264	6000.37	-3.73868	1.28e-05
AT5G62520	SRO5	3213.65	-6.78208	1.08e-131	3106.77	-5.08041	6.25e-24
AT2G22760	--	691.201	-6.7964	1.61e-58	659.084	-6.52664	8.64e-29
AT3G48520	CYP94B3	8949.4	-6.9254	7.33e-88	8624.87	-5.37459	3.85e-25
AT4G30280	XTH18	2280.18	-7.16664	7.1e-80	2207.5	-4.83642	1.04e-14
AT2G17660	--	1153.88	-7.31876	4e-77	1112.54	-5.49002	1.28e-25
AT1G12610	DDF1	6367.06	-7.38431	4.67e-170	6195.06	-4.51232	1.38e-12
AT5G38700	--	466.49	-7.8302	1.91e-41	449.027	-5.47576	1.67e-16
AT5G52020	--	662.032	-7.85209	1.63e-70	635.088	-6.5177	3.68e-51
